# Supplementary material for: Comprehensive and quantitative proteomic analyses of zebrafish plasma reveals conserved protein profiles between genders and between zebrafish and human
Source: Sci Rep. 2016 Apr 13;6:24329. doi: 10.1038/srep24329 (PMC4829857; doi:10.1038/srep24329)
Supplement: Supplementary Table S1 [file srep24329-s1.xls]

## Sheet: Sheet1
Supplementary Table S1. List of 642 unique proteins detected in female plasma using shotgun profiling.
Family	Member	Database	Accession	Score	Mass	Num. of matches	Num. of significant matches	Num. of sequences	Num. of significant sequences	emPAI	Description	UniqueproteinCode	UniProtID	Combined_emPAI	MW	emPAIxMW	weight%	Estimated Concentration (µg/mL)	Protein Name	EntrezGI	Gene Symbol	Human Homolog	Mouse Homolog	Log10[Concentration (µg/mL)]	Log10[Concentration (ng/mL)]
4	1	combine_zebrafish	IPI:IPI00994508	91997	30121	5399	4095	23	21	393.75	Tax_Id=7955 Gene_Symbol=- Uncharacterized protein	508	E7FES0	393.75	30139.7	1.18675e+07	17.2617	8596.32	Apolipoprotein A-Ib precursor	100101640	apoa1b	APOA1	Apoa1	3.93432	6.93431
1	4	combine_zebrafish	IPI:IPI00865546	486450	148750	16949	13775	105	84	41.86	Tax_Id=7955 Gene_Symbol=vtg4 Uncharacterized protein	414	A8WGJ7	41.86	148844	6.23062e+06	9.06265	4513.2	Vitellogenin 4	678536	vtg4			3.65449	6.65448
1	5	combine_zebrafish	IPI:IPI00858854	482463	150936	16974	14245	99	82	37.87	Tax_Id=7955 Gene_Symbol=vtg6 vitellogenin 6	268	A8E4Y8	37.87	151032	5.71957e+06	8.31931	4143.02	Vitellogenin 6	559229	vtg6			3.61732	6.61732
1	3	combine_zebrafish	tr|F1R2S5|F1R2S5_DANRE Uncharacterized protein (Fragment) OS=Danio rerio GN=vtg5 PE=4 SV=1	509157	149280	17584	14628	106	84	35.33	Uncharacterized protein (Fragment) OS=Danio rerio GN=vtg5 PE=4 SV=1	22	F1R2S5	35.33	149375	5.27742e+06	7.67619	3822.74	Vitellogenin 5	64260	vtg5			3.58238	6.58238
1	9	combine_zebrafish	IPI:IPI00975318	113968	21118	2988	2686	15	14	96.5	Tax_Id=7955 Gene_Symbol=vtg5;vtg1 Vitellogenin 1 (Fragment)	269	Q8JH36	243.52	21131.6	5.14597e+06	7.48499	3727.52	Vitellogenin 1	559475	vtg1			3.57143	6.57142
1	6	combine_zebrafish	tr|F1R2T3|F1R2T3_DANRE Uncharacterized protein OS=Danio rerio GN=vtg7 PE=4 SV=1	444348	148896	14567	12413	96	77	24.94	Uncharacterized protein OS=Danio rerio GN=vtg7 PE=4 SV=1	273	F1R2T3	24.94	148991	3.71583e+06	5.4048	2691.59	Vitellogenin 7 precursor	559856	vtg7			3.43002	6.43001
1	7	combine_zebrafish	IPI:IPI00500668	272274	179783	8734	7374	102	84	12.33	Tax_Id=7955 Gene_Symbol=vtg2 Uncharacterized protein	275	Q1MTC4	19.31	179897	3.47381e+06	5.05278	2516.28	Vitellogenin 2	559931	vtg2			3.40077	6.40076
5	1	combine_zebrafish	IPI:IPI00495830	91195	30237	4024	3099	22	19	79.59	Tax_Id=7955 Gene_Symbol=apoa1 Apolipoprotein A-I	10	O42363	79.59	30256.4	2.4081e+06	3.50267	1744.33	Apolipoprotein A-I	30355	apoa1	APOA1	Apoa1	3.24164	6.24163
13	1	combine_zebrafish	IPI:IPI00489824	26148	50994	1051	764	27	22	14.77	Tax_Id=7955 Gene_Symbol=hpx Hemopexin	70	Q6PHG2	26.04	51026.7	1.32873e+06	1.93269	962.48	Hemopexin	327588	hpx	HPX	Hpx	2.9834	5.98339
2	1	combine_zebrafish	gi|528470658|ref|XP_005168469	119301	73235	3787	3038	58	42	17.85	PREDICTED: serotransferrin isoform X2 [Danio rerio]	6	B8JL43	17.85	73282.3	1.30809e+06	1.90266	947.525	PREDICTED: serotransferrin isoform X2	30255	tfa	TF	Trf	2.9766	5.97659
3	1	combine_zebrafish	gi|528511594|ref|XP_005160686	101107	413395	3781	2899	167	122	2.95	PREDICTED: apolipoprotein Bb isoform X1 [Danio rerio]	41	No mapping	2.95	413655	1.22028e+06	1.77494	883.921	PREDICTED: apolipoprotein Bb, tandem duplicate 1 isoform X1	321166	apobb.1	APOB	Apob	2.94642	5.94641
9	2	combine_zebrafish	IPI:IPI00483607	33498	29366	995	835	21	18	37.26	Tax_Id=7955 Gene_Symbol=zgc:194131 Zgc:194131	392	B3DHC5	37.26	29384.3	1.09486e+06	1.59251	793.07	Apolipoprotein A-IV-like precursor	570354	apoa4b.2	APOA4	Apoa4	2.89932	5.89931
7	2	combine_zebrafish	IPI:IPI00505602	45838	184999	1896	1503	90	71	4.36	Tax_Id=7955 Gene_Symbol=c3b Uncharacterized protein	12	F1R9X9	4.36	185116	807107	1.17397	584.635	Complement component c3a, duplicate 2 precursor	30491	c3a.2	C3	C3	2.76689	5.76688
9	3	combine_zebrafish	IPI:IPI00834456	26824	29268	873	713	22	17	27.08	Tax_Id=7955 Gene_Symbol=LOC100004607 Uncharacterized protein	482	F1QJD1	27.08	29286.2	793071	1.15355	574.468	PREDICTED: apolipoprotein A-I-like	100004607	apoa4b.3	APOA4	Apoa4	2.75927	5.75927
9	1	combine_zebrafish	IPI:IPI00485290	33750	29431	973	816	20	17	23.92	Tax_Id=7955 Gene_Symbol=apoa4 Apolipoprotein A-IV	52	Q567B9	23.92	29449.3	704428	1.02462	510.258	Apolipoprotein A-IV	322543	apoa4b.1	APOA4	Apoa4	2.7078	5.70779
7	1	combine_zebrafish	IPI:IPI00963174	58322	183117	1935	1556	85	64	3.41	Tax_Id=7955 Gene_Symbol=si:dkey-76b14.4 Uncharacterized protein	39	B8JKW4	3.41	183234	624826	0.908831	452.598	Complement component c3a precursor	321046	c3a.1	C3	C3	2.65572	5.65571
7	3	combine_zebrafish	IPI:IPI00615437	19313	184364	1156	738	68	45	1.62	Tax_Id=7955 Gene_Symbol=c3c Complement component C3-2	331	Q3MU73	3.2	184481	590338	0.858667	427.616	Complement component C3-2	565074	c3a.3	C3	C3	2.63106	5.63105
19	1	combine_zebrafish	IPI:IPI00503804	19262	139912	781	596	55	41	2.56	Tax_Id=7955 Gene_Symbol=vtg3 vitellogenin	15	No mapping	4.16	140001	582405	0.847128	421.87	Vitellogenin 3	30518	vtg3			2.62519	5.62518
21	1	combine_zebrafish	IPI:IPI00482837	16250	15512	527	410	11	10	22.6	Tax_Id=7955 Gene_Symbol=hbaa1 Hemoglobin subunit alpha	14	Q90487	34.64	15522.1	537685	0.782081	389.476	Hemoglobin subunit alpha	30507	hbaa1	HBZ	Hba-x	2.59049	5.59048
14	1	combine_zebrafish	IPI:IPI00501169	24941	54373	939	795	34	27	9.5	Tax_Id=7955 Gene_Symbol=fgb Uncharacterized protein	89	Q6NYE1	9.5	54407.5	516871	0.751807	374.4	Fibrinogen, B beta polypeptide	337315	fgb	FGB	Fgb	2.57334	5.57334
11	1	combine_zebrafish	gi|528512584|ref|XP_002665852	36696	289861	1596	1116	95	70	1.77	PREDICTED: apolipoprotein B-100 [Danio rerio]	540	No mapping	1.77	290042	513375	0.746721	371.867	PREDICTED: apolipoprotein B-100	100330435	LOC100330435	APOB	Apob	2.5704	5.57039
24	1	combine_zebrafish	IPI:IPI00498688	12922	31654	541	395	22	18	15.39	Tax_Id=7955 Gene_Symbol=apoeb Apolipoprotein Eb	8	O42364	15.39	31673.7	487458	0.709024	353.094	Apolipoprotein Eb	30314	apoeb	APOE	Apoe	2.5479	5.54789
15	2	combine_zebrafish	IPI:IPI00554412	21895	16378	586	509	13	11	28.2	Tax_Id=7955 Gene_Symbol=ba2;ba2l;ba1l;ba1 Hemoglobin subunit beta-2	5	Q90485	28.2	16389	462170	0.672241	334.776	Hemoglobin subunit beta-2	30217	ba2			2.52476	5.52475
15	1	combine_zebrafish	IPI:IPI00493081	23368	16378	644	558	12	11	28.2	Tax_Id=7955 Gene_Symbol=ba2;ba2l;ba1l;ba1 Hemoglobin subunit beta-1	4	Q90486	28.2	16389	462168	0.67224	334.775	Hemoglobin subunit beta-1	30216	ba1	HBE1	Hbb-bh1	2.52476	5.52475
18	1	combine_zebrafish	IPI:IPI00496539	19455	495672	1391	795	148	83	0.8	Tax_Id=7955 Gene_Symbol=apob Uncharacterized protein	350	E7FBD3	0.8	495986	396789	0.577143	287.417	Uncharacterized protein (PREDICTED: apolipoprotein B-100)	566465	apoba	APOB	Apob	2.45852	5.45851
10	2	combine_zebrafish	IPI:IPI00998738	36137	49648	969	741	25	17	5.06	Tax_Id=7955 Gene_Symbol=fga Uncharacterized protein	110	E9QCD1	7.81	49678.9	387992	0.564348	281.045	Fibrinogen, alpha polypeptide	378986	fga	FGA	Fga	2.44878	5.44878
12	2	combine_zebrafish	IPI:IPI00486296	25832	47789	772	639	20	15	7.45	Tax_Id=7955 Gene_Symbol=serpina1l serine (or cysteine) proteinase inhibitor, clade A (alpha-1 antiproteinase, antitrypsin), member 1, like	42	Q6P5I9	7.45	47819.7	356257	0.518188	258.058	Serpina1 protein like	321195	serpina1l	SERPINA1	Serpina1a/b/c/d/e	2.41172	5.41172
8	3	combine_zebrafish	IPI:IPI00482413	34837	160326	1485	1154	58	45	2.22	Tax_Id=7955 Gene_Symbol=sb:cb37 alpha-2-macroglobulin	495	No mapping	2.22	160427	356149	0.518031	257.979	Alpha-2-macroglobulin	100006947	sb:cb37	A2M	A2m	2.41159	5.41159
12	1	combine_zebrafish	IPI:IPI01016741	26393	48343	803	665	19	15	7.25	Tax_Id=7955 Gene_Symbol=serpina1 Serpina1 protein (Fragment)	56	Q6P5I9	7.25	48374.3	350713	0.510125	254.042	Serpina1 protein (Fragment)	322701	serpina1	SERPINA1	Serpina1a/b/c/d/e	2.40491	5.40491
8	2	combine_zebrafish	IPI:IPI00915611	36717	159707	1473	1147	60	45	2.11	Tax_Id=7955 Gene_Symbol=a2ml Uncharacterized protein	496	B8QSI4	2.11	159809	337196	0.490463	244.251	Alpha-2-macroglobulin-like precursor	100006972	a2ml	A2M	A2m	2.38784	5.38784
8	1	combine_zebrafish	IPI:IPI00775298	41208	160211	1514	1214	62	45	2.1	Tax_Id=7955 Gene_Symbol=LOC100006895 alpha-2-macroglobulin-like isoform 1	494	No mapping	2.1	160313	336657	0.489679	243.86	Alpha-2-macroglobulin-like isoform 1	100006895	LOC100006895	A2M	A2m	2.38715	5.38714
26	1	combine_zebrafish	tr|F1RB09|F1RB09_DANRE Uncharacterized protein OS=Danio rerio GN=fn1b PE=4 SV=1	12661	265500	510	394	58	37	0.67	Uncharacterized protein OS=Danio rerio GN=fn1b PE=4 SV=1	79	F1RB09	1.24	265667	329427	0.479163	238.623	Uncharacterized protein (Fibronectin)	334613	fn1b	FN1	Fn1	2.37772	5.37771
6	1	combine_zebrafish	IPI:IPI00503480	68526	15527	1488	1331	12	11	18.37	Tax_Id=7955 Gene_Symbol=zgc:193613 Zgc:193613	48	B3DFP9	18.37	15537.1	285416	0.415148	206.744	Uncharacterized protein LOC322327 precursor (Apolipoprotein A-II)	322327	apoa2			2.31544	5.31543
8	4	combine_zebrafish	gi|528501652|ref|XP_001345438	29424	160064	1203	887	54	38	1.53	PREDICTED: alpha-2-macroglobulin-like [Danio rerio]	492	X1WBT0	1.53	160165	245053	0.356437	177.506	PREDICTED: alpha-2-macroglobulin-like	100006782	si:dkey-105h12.2	A2M	A2m	2.24922	5.24921
22	1	combine_zebrafish	IPI:IPI00498284	15603	48801	821	624	28	19	4.84	Tax_Id=7955 Gene_Symbol=fgg Uncharacterized protein	149	Q7ZVG7	4.84	48832.5	236349	0.343778	171.202	Fibrinogen, gamma polypeptide	406327	fgg	FGG	Fgg	2.23352	5.23351
16	1	combine_zebrafish	IPI:IPI00506519	20300	124306	772	614	43	29	1.9	Tax_Id=7955 Gene_Symbol=cp Uncharacterized protein	26	Q6P3G1	1.9	124385	236332	0.343753	171.189	Ceruloplasmin	84702	cp	CP	Cp	2.23348	5.23348
33	1	combine_zebrafish	IPI:IPI00497989	9577	17113	415	314	11	9	9.45	Tax_Id=7955 Gene_Symbol=nme2b.2 Nucleoside diphosphate kinase	2	Q7SXL4	12.02	17123.7	205827	0.299382	149.092	Nucleoside diphosphate kinase	30084	nme2b.2	NME2	Nme2	2.17346	5.17345
34	1	combine_zebrafish	IPI:IPI00490531	9199	101858	425	267	35	18	1	Tax_Id=7955 Gene_Symbol=zgc:112265 Zgc:112265	480	Q6PGW2	1.98	101922	201805	0.293532	146.179	Zgc:112265 protein (inter-alpha-trypsin inhibitor heavy chain H4)	100003906	zgc:112265	ITIH4	Itih4	2.16489	5.16489
29	1	combine_zebrafish	gi|528480887|ref|XP_001919226	12096	191204	696	366	62	35	1.04	PREDICTED: complement C5 [Danio rerio]	341	No mapping	1.04	191325	198978	0.289421	144.132	PREDICTED: complement C5	565774	c5	C5	Hc	2.15877	5.15876
35	2	combine_zebrafish	IPI:IPI00615908	8615	187486	504	293	62	41	1.03	Tax_Id=7955 Gene_Symbol=si:dkey-21e7.2 Uncharacterized protein	315	A5PMP6	1.03	187604	193232	0.281063	139.969	Complement component c3b, tandem duplicate 1	563665	c3b.1	C3	C3	2.14604	5.14603
35	1	combine_zebrafish	gi|528516325|ref|XP_005174089	8887	195001	543	297	66	40	0.94	PREDICTED: si:ch211-140f21.1 isoform X1 [Danio rerio]	349	No mapping	0.94	195124	183416	0.266786	132.859	PREDICTED: component c3b, tandem duplicate 2 isoform X2	566347	c3b.2	C3	C3	2.1234	5.12339
31	1	combine_zebrafish	IPI:IPI00806334	10934	60596	420	354	22	17	2.03	Tax_Id=7955 Gene_Symbol=ces2 Zgc:153863	346	Q08BF1	2.87	60634.8	174022	0.253121	126.054	Uncharacterized (Carboxylesterase 2-like)	566132	ces2	CES1	Ces1d	2.10057	5.10056
32	1	combine_zebrafish	IPI:IPI00500755	9705	91574	583	426	41	29	1.87	Tax_Id=7955 Gene_Symbol=plg Plasminogen	55	F1Q890	1.87	91633.7	171355	0.249242	124.122	Plasminogen	322691	plg	PLG	Plg	2.09386	5.09385
35	3	combine_zebrafish	IPI:IPI00836760	7991	178756	493	280	59	37	0.95	Tax_Id=7955 Gene_Symbol=LOC792509 Novel protein similar to vertebrate complement component 3	435	B0S5I2	0.95	178869	169925	0.247162	123.087	Novel protein similar to vertebrate complement component 3	792509	LOC792509	C3	C3	2.09022	5.09021
23	2	combine_zebrafish	IPI:IPI00508395	13477	42825	447	360	21	14	3.76	Tax_Id=7955 Gene_Symbol=ckmb Ckmb protein	447	Q7T306	3.76	42851.7	161122	0.234358	116.71	Ckmb protein (Muscle creatine kinase b)	794752	ckmb	CKM	Ckm	2.06712	5.06711
38	1	combine_zebrafish	tr|F6NK37|F6NK37_DANRE Uncharacterized protein OS=Danio rerio GN=cfh PE=4 SV=1	8364	101566	329	241	34	17	0.95	Uncharacterized protein OS=Danio rerio GN=cfh PE=4 SV=1	212	F6NK37	1.58	101633	160580	0.233569	116.317	Uncharacterized protein (Complement factor H)	553297	cfh	CFH	Cfh	2.06565	5.06564
27	1	combine_zebrafish	IPI:IPI00650973	12536	63586	540	402	25	18	2.52	Tax_Id=7955 Gene_Symbol=ighm Ighm protein	107	A8WG82	2.52	63625.9	160337	0.233216	116.142	Immunoglobulin heavy constant mu	378762	ighm	IGHM	Ighm	2.065	5.06499
36	1	combine_zebrafish	IPI:IPI00817192	8753	71774	467	338	27	17	2.2	Tax_Id=7955 Gene_Symbol=f2 Uncharacterized protein	66	E7FAN5	2.2	71820.2	158004	0.229823	114.452	Uncharacterized protein (PREDICTED: prothrombin isoform X1)	325881	f2	F2	F2	2.05863	5.05862
48	1	combine_zebrafish	IPI:IPI00759022	5154	61139	315	231	25	21	2.34	Tax_Id=7955 Gene_Symbol=si:rp71-15k1.1 Si:rp71-15k1.1	49	Q1L8D8	2.34	61177.5	143155	0.208224	103.696	Uncharacterized protein LOC322393	322393	si:rp71-15k1.1			2.01577	5.01576
47	1	combine_zebrafish	IPI:IPI00613140	5740	61431	330	203	28	18	2.15	Tax_Id=7955 Gene_Symbol=si:ch211-288g17.4 Uncharacterized protein	453	F6NMD4	2.15	61470	132161	0.192232	95.7316	Uncharacterized protein LOC795729	795729	si:ch211-288g17.4			1.98106	4.98106
25	1	combine_zebrafish	IPI:IPI00773000	12775	56714	573	445	20	13	2.27	Tax_Id=7955 Gene_Symbol=fetub Uncharacterized protein	379	E7FE90	2.27	56750.2	128823	0.187378	93.314	Uncharacterized protein (Fetuin B)	569489	fetub	FETUB	Fetub	1.96995	4.96995
23	1	combine_zebrafish	IPI:IPI00482319	14017	42788	453	352	20	14	2.82	Tax_Id=7955 Gene_Symbol=ckma Muscle-specific creatine kinase	3	A2BHA3	2.82	42814.6	120737	0.175616	87.4569	Muscle creatine kinase a	30095	ckma	CKM	Ckm	1.9418	4.94179
30	1	combine_zebrafish	IPI:IPI00628054	10945	72667	472	354	28	17	1.53	Tax_Id=7955 Gene_Symbol=c9 Uncharacterized protein	224	B8A565	1.53	72713.4	111252	0.161819	80.5859	Uncharacterized protein ( Complement component C9)	554141	c9	C9	C9	1.90627	4.90626
49	1	combine_zebrafish	IPI:IPI00607437	4895	32015	214	175	16	12	3.41	Tax_Id=7955 Gene_Symbol=zgc:110064 Zgc:110064	220	Q503V2	3.41	32035.2	109240	0.158893	79.1288	Apolipoprotein E precursor	553587	apoea	APOE	Apoe	1.89834	4.89833
31	2	combine_zebrafish	IPI:IPI00801264	10330	60259	410	353	22	15	1.74	Tax_Id=7955 Gene_Symbol=ces3 carboxylesterase 3	280	Q1LUZ9	1.74	60297.3	104917	0.152606	75.9977	Carboxylesterase 3	560651	ces3	CES1	Ces1d	1.88081	4.8808
20	1	combine_zebrafish	tr|F1R6R2|F1R6R2_DANRE Uncharacterized protein (Fragment) OS=Danio rerio GN=si:ch211-270n8	16946	29025	478	384	24	9	3.59	Uncharacterized protein (Fragment) OS=Danio rerio GN=si:ch211-270n8.1 PE=4 SV=1	434	F1R6R2	3.59	29043.7	104267	0.15166	75.5266	Uncharacterized protein (Fragment)	792467	si:ch211-270n8.1			1.87811	4.8781
42	1	combine_zebrafish	IPI:IPI00511862	6390	21956	173	131	8	7	4.5	Tax_Id=7955 Gene_Symbol=rbp4 Uncharacterized protein	1	Q9PT95	4.5	21970.8	98868.8	0.143808	71.6164	Retinol binding protein 4, plasma	30077	rbp4	RBP4	Rbp4	1.85502	4.85501
28	1	combine_zebrafish	IPI:IPI00499674	12380	42872	422	368	17	12	2.28	Tax_Id=7955 Gene_Symbol=serpina7 Serpin peptidase inhibitor, clade A (Alpha-1 antiproteinase, antitrypsin), member 7	180	Q5XJ64	2.28	42899.8	97811.6	0.14227	70.8506	Serpin peptidase inhibitor, clade A (Alpha-1 antiproteinase, antitrypsin), member 7	449799	serpina7	SERPINA7	Serpina7	1.85035	4.85034
39	2	combine_zebrafish	IPI:IPI00829242	5975	35985	424	275	16	11	2.44	Tax_Id=7955 Gene_Symbol=zgc:158580 Zgc:158580	429	A1L215	2.44	36007.5	87858.2	0.127793	63.6408	Uncharacterized protein LOC791136	791136	zgc:158580			1.80374	4.80374
73	1	combine_zebrafish	IPI:IPI00496746	1665	37253	158	109	18	13	2.29	Tax_Id=7955 Gene_Symbol=si:dkey-90m5.4 Uncharacterized protein	215	Q5RHE5	2.29	37277.1	85364.5	0.124166	61.8345	Uncharacterized protein	553466	si:dkey-90m5.4	LRG1	Lrg1	1.79124	4.79123
39	1	combine_zebrafish	IPI:IPI00846090	8152	38321	560	407	16	11	2.19	Tax_Id=7955 Gene_Symbol=zgc:123103 Uncharacterized protein	413	F1QGP6	2.19	38345.3	83976.1	0.122146	60.8288	Uncharacterized protein LOC641325	641325	zgc:123103			1.78412	4.78411
8	6	combine_zebrafish	gi|528501636|ref|XP_697477	11212	163614	461	317	39	20	0.51	PREDICTED: alpha-2-macroglobulin-like 1 [Danio rerio]	376	No mapping	0.51	163717	83495.6	0.121447	60.4807	PREDICTED: alpha-2-macroglobulin-like protein 1 isoform X1	569025	LOC569025	A2M	A2m	1.78163	4.78162
55	1	combine_zebrafish	IPI:IPI00510272	3472	50821	243	156	19	13	1.57	Tax_Id=7955 Gene_Symbol=serpinc1 Uncharacterized protein	44	Q8AYE3	1.57	50853.8	79840.5	0.116131	57.8331	Antithrombin-III	321545	serpinc1	SERPINC1	Serpinc1	1.76218	4.76218
51	1	combine_zebrafish	IPI:IPI00513129	4063	42045	224	125	21	11	1.88	Tax_Id=7955 Gene_Symbol=shbg sex hormone binding globulin	54	Q64HD0	1.88	42071.4	79094.2	0.115045	57.2925	Sex hormone binding globulin	322604	shbg	SHBG	Shbg	1.75811	4.7581
43	1	combine_zebrafish	IPI:IPI00995394	6371	50595	260	204	18	8	1	Tax_Id=7955 Gene_Symbol=ahsg Fetuin-A	382	Q800S8	1.55	50627.4	78472.4	0.114141	56.8421	Fetuin-A	569558	ahsg1	AHSG	Ahsg	1.75468	4.75467
45	1	combine_zebrafish	IPI:IPI00799694	6269	80838	242	170	24	15	0.89	Tax_Id=7955 Gene_Symbol=zgc:152982 Zgc:152982	426	F1QC84	0.89	80889.7	71991.8	0.104715	52.1479	Uncharacterized protein (Coagulation factor XIII)	767742	f13a1a.1			1.71724	4.71724
17	1	combine_zebrafish	IPI:IPI00994290	20045	9850	935	552	5	5	7.23	Tax_Id=7955 Gene_Symbol=- Uncharacterized protein	398	E9QDI1	7.23	9856.23	71260.5	0.103651	51.6182	Apolipoprotein C-I isoform 2 precursor	570638	apoc1l	APOC1	Apoc1	1.71281	4.7128
28	3	combine_zebrafish	IPI:IPI00512835	5488	42802	278	180	16	10	1.63	Tax_Id=7955 Gene_Symbol=zgc:113828 Zgc:113828	244	Q4V9D6	1.63	42829.7	69812.4	0.101545	50.5692	Uncharacterized protein LOC556938	556938	zgc:113828			1.70389	4.70389
56	1	combine_zebrafish	IPI:IPI00497753	3334	35761	116	97	13	11	1.9	Tax_Id=7955 Gene_Symbol=gapdh Glyceraldehyde-3-phosphate dehydrogenase	38	Q5XJ10	1.9	35784.1	67989.7	0.0988933	49.2489	Glyceraldehyde-3-phosphate dehydrogenase	317743	gapdh	GAPDH	Gapdh	1.6924	4.6924
88	1	combine_zebrafish	gi|528502556|ref|XP_005157870	1032	28868	83	48	10	7	2.32	PREDICTED: uncharacterized protein LOC795315 isoform X2 [Danio rerio]	449	No mapping	2.32	28886.7	67017.1	0.0974787	48.5444	PREDICTED: uncharacterized protein LOC795315 isoform X2	795315	si:dkey-96g2.1			1.68615	4.68614
53	1	combine_zebrafish	IPI:IPI00505445	3830	36955	168	128	12	8	1.8	Tax_Id=7955 Gene_Symbol=kng1 Uncharacterized protein	182	Q5XJ76	1.8	36978.4	66561.1	0.0968154	48.2141	Kininogen 1	449808	kng1	KNG1	Kng1	1.68318	4.68317
68	1	combine_zebrafish	IPI:IPI00493628	2079	84938	132	68	23	14	0.76	Tax_Id=7955 Gene_Symbol=cfb Cfb protein	17	F1R886	0.76	84991.6	64593.6	0.0939536	46.7889	Complement factor B	30604	cfb	CFB	Cfb	1.67015	4.67014
52	1	combine_zebrafish	IPI:IPI00494676	4051	87991	147	124	19	13	0.73	Tax_Id=7955 Gene_Symbol=si:dkey-39n1.2 Uncharacterized protein	481	B0UXN0	0.73	88047.1	64274.4	0.0934893	46.5577	Sulfhydryl oxidase 1	100004382	qsox1	QSOX1	Qsox1	1.668	4.66799
46	2	combine_zebrafish	IPI:IPI00632567	4475	39906	267	166	11	7	1.6	Tax_Id=7955 Gene_Symbol=zgc:172246 Uncharacterized protein	455	A5PF61	1.6	39932.2	63891.6	0.0929325	46.2804	Uncharacterized protein LOC796447	796447	zgc:172246		2310057J18Rik	1.66541	4.6654
54	1	combine_zebrafish	IPI:IPI00507733	3787	51723	227	134	21	11	1.23	Tax_Id=7955 Gene_Symbol=gc Zgc:92753	166	Q6DGV8	1.23	51757.1	63661.2	0.0925974	46.1135	Vitamin D-binding protein	436841	gc	GC	Gc	1.66384	4.66383
21	4	combine_zebrafish	gi|61806494|ref|NP_001013479	6540	15393	250	171	6	5	3.91	uncharacterized protein LOC497166 [Danio rerio]	191	Q5BJC7	4.12	15403	63460.2	0.092305	45.9679	Uncharacterized protein LOC497166 (Homolog of hemoglobin, zeta)	497166	si:ch211-5k11.6	HBZ	Hba-x	1.66246	4.66245
37	1	combine_zebrafish	gi|168823510|ref|NP_001108387	8500	25045	448	293	9	8	2.49	uncharacterized protein LOC100141350 precursor [Danio rerio]	515	A8KBB1	2.49	25060.5	62400.6	0.0907638	45.2004	Uncharacterized protein (C-reactive protein 3)	100141350	crp3	CRP	CRP	1.65515	4.65514
62	1	combine_zebrafish	gi|528487210|ref|XP_005166940	2765	73285	154	112	20	12	0.85	PREDICTED: C1 inhibitor isoform X1 [Danio rerio]	365	No mapping	0.85	73331.8	62332	0.0906641	45.1507	PREDICTED: plasma protease C1 inhibitor isoform X1	567801	serping1	SERPING1	Serping1	1.65467	4.65466
28	2	combine_zebrafish	IPI:IPI00834241	5514	42552	247	186	17	8	1.46	Tax_Id=7955 Gene_Symbol=zgc:174259 Zgc:174259 protein	432	A9JSZ7	1.46	42579.4	62166	0.0904226	45.0304	Uncharacterized protein LOC791587	791587	zgc:174259	SERPINA9	Serpina9	1.65351	4.65351
41	1	combine_zebrafish	IPI:IPI00636975	6848	11156	135	126	6	5	5.53	Tax_Id=7955 Gene_Symbol=apoc2 Uncharacterized protein	375	E9QEQ1	5.53	11162.6	61729.3	0.0897874	44.7141	Apolipoprotein C-II	568972	apoc2			1.65045	4.65044
72	1	combine_zebrafish	IPI:IPI00960790	1699	74219	130	79	22	8	0.48	Tax_Id=7955 Gene_Symbol=cfi complement factor I	251	No mapping	0.81	74266.8	60156.1	0.0874991	43.5746	Complement factor I	557557	cfi	CFI	Cfi	1.63924	4.63923
44	1	combine_zebrafish	IPI:IPI00486605	6299	11615	250	215	8	7	5.11	Tax_Id=7955 Gene_Symbol=pvalb2 Parvalbumin-2	19	Q9I8V0	5.11	11622.1	59388.9	0.0863832	43.0188	Parvalbumin 2	58028	pvalb2	PVALB	Pvalb	1.63367	4.63366
61	1	combine_zebrafish	IPI:IPI00836574	2776	37129	146	100	12	9	1.56	Tax_Id=7955 Gene_Symbol=LOC563048 LOC563048 protein (Fragment)	307	Q0P416	1.56	37153.4	57959.2	0.0843037	41.9832	Hypothetical protein LOC563048	563048	LOC563048			1.62308	4.62308
28	4	combine_zebrafish	IPI:IPI00772234	3228	42785	201	139	16	10	1.27	Tax_Id=7955 Gene_Symbol=zgc:174260 Zgc:174260 protein	512	A8E5C2	1.27	42812.4	54371.8	0.0790857	39.3847	Serpin peptidase inhibitor, clade A (Alpha-1 antiproteinase, antitrypsin), member 7	100137107	zgc:174260	SERPINA9	Serpina9	1.59534	4.59533
63	1	combine_zebrafish	IPI:IPI01006706	2637	59551	150	122	18	11	0.91	Tax_Id=7955 Gene_Symbol=LOC100333951 integrin alpha-E-like	561	No mapping	0.91	59588.9	54225.9	0.0788734	39.279	Integrin alpha-E-like	100333951	itgae.1			1.59417	4.59416
40	1	combine_zebrafish	IPI:IPI00810070	7572	24243	229	196	11	6	2.21	Tax_Id=7955 Gene_Symbol=apom Uncharacterized protein	383	F1QFH8	2.21	24259.1	53612.7	0.0779815	38.8348	Apolipoprotein M	569714	apom	APOM	Apom	1.58923	4.58922
8	5	combine_zebrafish	IPI:IPI00631596	11736	159863	553	360	29	12	0.33	Tax_Id=7955 Gene_Symbol=LOC100003785 alpha-2-macroglobulin-like	479	No mapping	0.33	159964	52788.3	0.0767824	38.2376	Alpha-2-macroglobulin-like	100003785	si:ch211-212c13.10	A2M	A2m	1.5825	4.58249
58	1	combine_zebrafish	gi|41055345|ref|NP_956932	3076	99823	218	113	30	13	0.52	complement component C6 [Danio rerio]	126	Q6PFT2	0.52	99888.9	51942.2	0.0755517	37.6248	Complement component C6	393611	c6	C6	C6	1.57548	4.57547
7	6	combine_zebrafish	IPI:IPI00771753	984	182718	375	88	42	12	0.28	Tax_Id=7955 Gene_Symbol=zgc:103710 complement C3-H1-like	188	No mapping	0.28	182833	51193.2	0.0744623	37.0822	Complement C3-H1-like	494039	c3a.6	C3	C3	1.56917	4.56917
60	1	combine_zebrafish	IPI:IPI00504468	2866	51026	134	101	15	9	0.99	Tax_Id=7955 Gene_Symbol=agt Angiotensinogen	51	Q502R9	0.99	51058.3	50547.8	0.0735234	36.6147	Angiotensinogen	322485	agt	AGT	Agt	1.56366	4.56366
93	1	combine_zebrafish	IPI:IPI00993764	905	192766	164	43	48	14	0.26	Tax_Id=7955 Gene_Symbol=LOC794635 Uncharacterized protein	446	E7F085	0.26	192888	50150.8	0.072946	36.3271	Uncharacterized protein LOC794635	794635	si:dkey-8k3.2	C4A	C4a	1.56024	4.56023
67	1	combine_zebrafish	IPI:IPI00637112	2220	14185	138	100	6	3	3.5	Tax_Id=7955 Gene_Symbol=zgc:161979 Zgc:161979	372	Q4L216	3.5	14194.5	49680.6	0.0722621	35.9865	Type IV antifreeze protein	568707	afp4			1.55615	4.55614
64	1	combine_zebrafish	IPI:IPI00509500	2592	39715	120	76	17	9	1.22	Tax_Id=7955 Gene_Symbol=aldoaa Fructose-bisphosphate aldolase	84	Q803Q7	1.22	39740.4	48483.3	0.0705206	35.1193	Aldolase a, fructose-bisphosphate, a	336425	aldoaa	ALDOA	Aldoa	1.54555	4.54555
83	1	combine_zebrafish	IPI:IPI00627494	1167	62787	110	56	26	11	0.75	Tax_Id=7955 Gene_Symbol=c8b Uncharacterized protein	439	A8HAJ8	0.75	62828.2	47121.2	0.0685394	34.1326	Complement component C8 beta chain	793127	c8b	C8B	C8b	1.53318	4.53317
50	1	combine_zebrafish	IPI:IPI00900851	4822	11314	150	132	4	4	3.92	Tax_Id=7955 Gene_Symbol=zgc:193682 Uncharacterized protein	393	B3DFS8	3.92	11321	44378.4	0.0645498	32.1458	Uncharacterized protein LOC570390	570390	zgc:193682			1.50713	4.50712
44	3	combine_zebrafish	IPI:IPI00507878	3935	11574	221	173	9	6	3.79	Tax_Id=7955 Gene_Symbol=pvalb4 Uncharacterized protein	92	Q6IMW7	3.79	11581	43892.1	0.0638426	31.7936	Parvalbumin 4	337731	pvalb4	PVALB	Pvalb	1.50235	4.50234
77	1	combine_zebrafish	IPI:IPI00972635	1520	80512	114	67	18	8	0.38	Tax_Id=7955 Gene_Symbol=prg4 Uncharacterized protein	214	F1QAB4	0.5	80562.4	40281.2	0.0585904	29.178	Proteoglycan 4	553377	prg4b			1.46506	4.46506
65	1	combine_zebrafish	IPI:IPI00932892	2450	49451	95	68	11	7	0.79	Tax_Id=7955 Gene_Symbol=zgc:152945 Uncharacterized protein	427	E7FFU0	0.79	49482.9	39091.5	0.05686	28.3163	uncharacterized protein LOC767787	767787	zgc:152945			1.45204	4.45204
87	1	combine_zebrafish	tr|F1Q6A4|F1Q6A4_DANRE Uncharacterized protein (Fragment) OS=Danio rerio GN=comtd1 PE=4 SV=1	1051	31855	152	35	18	7	1.21	Uncharacterized protein (Fragment) OS=Danio rerio GN=comtd1 PE=4 SV=1	369	F1Q6A4	1.21	31875.1	38568.8	0.0560997	27.9376	Catechol O-methyltransferase domain-containing protein 1	568094	comtd1	COMTD1	Comtd1	1.4462	4.44619
7	5	combine_zebrafish	IPI:IPI00487038	1300	190927	206	83	35	11	0.2	Tax_Id=7955 Gene_Symbol=wu:fi14a03 Uncharacterized protein	347	F1Q4X5	0.2	191048	38209.6	0.0555772	27.6774	PREDICTED: complement C4-B	566261	c4	C4B	C4b	1.44213	4.44213
70	1	combine_zebrafish	IPI:IPI00508917	1972	54763	107	70	12	9	0.69	Tax_Id=7955 Gene_Symbol=cetp Uncharacterized protein	184	Q5U3E2	0.69	54797.9	37810.6	0.0549968	27.3884	Cholesteryl ester transfer protein, plasma	492488	cetp	CETP		1.43757	4.43757
57	1	combine_zebrafish	IPI:IPI00929992	3325	34670	115	89	10	7	1.08	Tax_Id=7955 Gene_Symbol=itln3 Uncharacterized protein	227	C1IHU9	1.08	34692.8	37468.3	0.0544989	27.1404	Intelectin 3	555334	itln3	ITLN1	Itln1	1.43362	4.43362
74	1	combine_zebrafish	IPI:IPI00511672	1604	106225	98	61	16	10	0.35	Tax_Id=7955 Gene_Symbol=itih2 Uncharacterized protein	148	Q5RH29	0.35	106291	37201.9	0.0541115	26.9475	Inter-alpha-trypsin inhibitor heavy chain H2	406280	itih2	ITIH2	Itih2	1.43053	4.43052
46	1	combine_zebrafish	sp|Q4QRF7|CF058_DANRE UPF0762 protein C6orf58 homolog OS=Danio rerio GN=zgc:77778 PE=2 SV=1	6029	39466	180	155	10	7	0.9	UPF0762 protein C6orf58 homolog OS=Danio rerio GN=zgc:77778 PE=2 SV=1	153	Q4QRF7	0.9	39492	35542.8	0.0516982	25.7457	UPF0762 protein C6orf58 homolog	406484	zgc:77778	C6orf58	2310057J18Rik	1.41071	4.4107
120	1	combine_zebrafish	tr|F1QCG1|F1QCG1_DANRE Uncharacterized protein OS=Danio rerio GN=apoa4a PE=3 SV=1	356	26796	35	15	10	7	1.28	Uncharacterized protein OS=Danio rerio GN=apoa4a PE=3 SV=1	206	F1QCG1	1.28	26812.5	34320	0.0499196	24.86	Apolipoprotein A-IV	550608	apoa4a	APOA4	Apoa4	1.39551	4.3955
98	1	combine_zebrafish	tr|F1QM47|F1QM47_DANRE Uncharacterized protein (Fragment) OS=Danio rerio GN=c7a PE=4 SV=1	782	97284	116	36	28	9	0.35	Uncharacterized protein (Fragment) OS=Danio rerio GN=c7a PE=4 SV=1	300	F1QM47	0.35	97347.7	34071.7	0.0495584	24.6801	Complement component 7a	562475	c7a	C7	C7	1.39235	4.39235
91	1	combine_zebrafish	IPI:IPI01005789	969	16868	67	36	8	5	1.99	Tax_Id=7955 Gene_Symbol=LOC798244 hypothetical protein LOC798244	461	No mapping	1.99	16878.6	33588.4	0.0488555	24.3301	Hypothetical protein LOC798244	798244	LOC798244			1.38615	4.38614
78	1	combine_zebrafish	tr|F1QBW7|F1QBW7_DANRE Uncharacterized protein (Fragment) OS=Danio rerio GN=eno3 PE=3 SV=1	1497	51287	63	46	17	8	0.65	Uncharacterized protein (Fragment) OS=Danio rerio GN=eno3 PE=3 SV=1	108	F1QBW7	0.65	51319.7	33357.8	0.0485201	24.163	Beta-enolase	378963	eno3	ENO3	Eno3	1.38316	4.38315
71	1	combine_zebrafish	IPI:IPI00498604	1827	56894	239	53	12	8	0.57	Tax_Id=7955 Gene_Symbol=f10 F10 protein	34	Q4V971	0.57	56930.7	32450.5	0.0472004	23.5058	Coagulation factor X	282670	f10	F10	F10	1.37118	4.37117
96	1	combine_zebrafish	gi|41055323|ref|NP_956722	810	57659	50	25	14	7	0.56	zgc:66313 precursor [Danio rerio]	119	Q7SYK9	0.56	57695.9	32309.7	0.0469956	23.4038	Zgc:66313 precursor	393400	zgc:66313	AMY2A	Amy1	1.36929	4.36929
85	1	combine_zebrafish	IPI:IPI00483570	1098	21092	73	54	9	5	1.43	Tax_Id=7955 Gene_Symbol=gpx4a glutathione peroxidase 4	95	Q6DHK6	1.43	21105	30180.2	0.0438981	21.8612	Glutathione peroxidase 4	352928	gpx4a			1.33968	4.33967
80	1	combine_zebrafish	IPI:IPI00962078	1403	21335	141	89	8	5	1.41	Tax_Id=7955 Gene_Symbol=LOC795897 saxitoxin and tetrodotoxin-binding protein 2-like	454	No mapping	1.41	21349.1	30102.2	0.0437847	21.8048	PREDICTED: saxitoxin and tetrodotoxin-binding protein 2-like	795897	LOC795897			1.33856	4.33855
64	2	combine_zebrafish	IPI:IPI00499849	1656	39500	81	45	11	7	0.76	Tax_Id=7955 Gene_Symbol=aldoab Fructose-bisphosphate aldolase	154	Q6P043	0.76	39525.2	30039.1	0.0436929	21.7591	Aldolase a, fructose-bisphosphate, b	406496	aldoab	ALDOB	Aldob	1.33765	4.33764
69	1	combine_zebrafish	IPI:IPI00507228	2032	42414	130	111	7	5	0.69	Tax_Id=7955 Gene_Symbol=si:ch73-252g14.4 Uncharacterized protein	359	A5WWI5	0.69	42441.1	29284.4	0.0425951	21.2124	Uncharacterized protein (alpha-2-HS-glycoprotein 2)	567406	ahsg2	AHSG	Ahsg	1.3266	4.32659
95	1	combine_zebrafish	IPI:IPI00490006	831	41726	67	36	14	7	0.7	Tax_Id=7955 Gene_Symbol=bactin2 Actin, cytoplasmic 2	18	Q7ZVF9	0.7	41752.7	29226.9	0.0425115	21.1707	Actin, cytoplasmic 2	57935	actb2	ACTG1	Actg1	1.32574	4.32574
34	4	combine_zebrafish	IPI:IPI00863756	1283	99953	126	50	22	8	0.29	Tax_Id=7955 Gene_Symbol=itih3 Inter-alpha (Globulin) inhibitor H3	411	Q498Q0	0.29	100016	29004.7	0.0421883	21.0098	Inter-alpha (Globulin) inhibitor H3	613141	itih3	ITIH3	Itih3	1.32243	4.32242
123	1	combine_zebrafish	IPI:IPI00511602	306	24119	41	20	7	5	1.18	Tax_Id=7955 Gene_Symbol=c8g Uncharacterized protein	128	Q6P5J2	1.18	24135	28479.3	0.0414241	20.6292	Complement component C8 gamma chain	393837	c8g	C8G	C8g	1.31449	4.31448
86	1	combine_zebrafish	IPI:IPI00829259	1075	52987	52	32	8	4	0.53	Tax_Id=7955 Gene_Symbol=zgc:158410 Uncharacterized protein	314	F1RAP6	0.53	53020.5	28100.8	0.0408737	20.3551	Alpha-2-antiplasmin	563663	serpinf2b	SERPINF2	Serpinf2	1.30868	4.30867
130	1	combine_zebrafish	IPI:IPI00613175	252	55378	87	14	15	7	0.5	Tax_Id=7955 Gene_Symbol=zgc:153913 Zgc:153913	271	A0JMK3	0.5	55413.6	27706.8	0.0403005	20.0696	Carboxypeptidase N subunit 2	559700	zgc:153913	CPN2	Cpn2	1.30255	4.30254
82	1	combine_zebrafish	tr|F1QW52|F1QW52_DANRE Uncharacterized protein OS=Danio rerio GN=habp2 PE=3 SV=2	1251	60839	116	65	16	5	0.45	Uncharacterized protein OS=Danio rerio GN=habp2 PE=3 SV=2	216	F1QW52	0.45	60878.9	27395.5	0.0398477	19.8442	Uncharacterized protein (habp2)	553472	habp2	HABP2	Habp2	1.29764	4.29763
89	1	combine_zebrafish	IPI:IPI00498812	1025	58137	79	42	12	7	0.47	Tax_Id=7955 Gene_Symbol=serpind1 Serpind1 protein	98	A7YQ79	0.47	58173.6	27341.6	0.0397693	19.8051	Serpind1 protein (heparin cofactor 2)	359841	serpind1	SERPIND1	Serpind1	1.29678	4.29678
59	1	combine_zebrafish	IPI:IPI00495615	2906	16268	119	107	10	5	1.57	Tax_Id=7955 Gene_Symbol=zgc:92880 Zgc:92880	167	Q6DGK4	1.57	16278.8	25557.7	0.0371745	18.5129	Uncharacterized protein LOC445037	445037	zgc:92880	HBE1	Hbb-bh1	1.26748	4.26747
76	1	combine_zebrafish	gi|66472570|ref|NP_001018424	1551	97981	86	51	19	7	0.26	inter-alpha (globulin) inhibitor H3 [Danio rerio]	222	Q503P4	0.26	98042.6	25491.1	0.0370776	18.4647	Inter-alpha (globulin) inhibitor H3	553614	itih3a	ITIH3	Itih3	1.26635	4.26634
95	2	combine_zebrafish	IPI:IPI00492396	506	42006	60	22	11	6	0.58	Tax_Id=7955 Gene_Symbol=zgc:86725 Novel protein similar to vertebrate skeletal alpha-actin 1	159	A2BG19	0.58	42033	24379.2	0.0354603	17.6592	Novel protein similar to vertebrate skeletal alpha-actin 1	415164	zgc:86725	ACTA1	Acta1	1.24698	4.24697
132	1	combine_zebrafish	tr|F1QPL4|F1QPL4_DANRE Uncharacterized protein OS=Danio rerio GN=f7i PE=3 SV=1	246	48832	28	20	10	5	0.48	Uncharacterized protein OS=Danio rerio GN=f7i PE=3 SV=1	35	F1QPL4	0.48	48864	23454.7	0.0341157	16.9896	Coagulation factor VIIi	282671	f7i			1.23019	4.23018
111	1	combine_zebrafish	IPI:IPI00500427	498	20891	65	32	8	5	1.11	Tax_Id=7955 Gene_Symbol=ptgds Prostaglandin D synthase homolog	85	Q8QGV5	1.11	20905.2	23204.7	0.0337521	16.8085	Prostaglandin D2 synthase, brain	336492	ptgdsb			1.22554	4.22553
103	1	combine_zebrafish	IPI:IPI00801939	614	55486	82	25	17	6	0.41	Tax_Id=7955 Gene_Symbol=zgc:152830 Zgc:152830	425	Q08CQ0	0.41	55521.9	22764	0.033111	16.4893	Uncharacterized protein LOC767682	767682	zgc:152830			1.21721	4.2172
151	1	combine_zebrafish	IPI:IPI00516171	136	22006	39	14	6	5	1.03	Tax_Id=7955 Gene_Symbol=si:dkey-5n18.1 si:dkey-5n18.1	395	No mapping	1.03	22019.9	22680.5	0.0329896	16.4288	Novel protein similar to human and mouse complement component 1, q subcomponent-like 1	570444	si:dkey-5n18.1			1.21561	4.21561
79	1	combine_zebrafish	gi|528481227|ref|XP_005168739	1494	22860	138	66	15	5	0.98	PREDICTED: adenylate kinase isoenzyme 1 isoform X1 [Danio rerio]	174	No mapping	0.98	22874.5	22417	0.0326063	16.238	PREDICTED: adenylate kinase isoenzyme 1 isoform X2	445486	ak1	AK1	Ak1	1.21054	4.21053
97	1	combine_zebrafish	gi|528509171|ref|XP_005159472	792	71979	170	30	23	6	0.31	PREDICTED: uncharacterized protein LOC322603 isoform X1 [Danio rerio]	53	F6P4T8	0.31	72025.4	22327.9	0.0324767	16.1734	PREDICTED: uncharacterized protein LOC322603 isoform X1	322603	si:ch73-15n24.1			1.20881	4.2088
136	1	combine_zebrafish	gi|528472668|ref|XP_001919291	224	113246	49	15	12	5	0.19	PREDICTED: uncharacterized protein LOC563036 [Danio rerio]	306	No mapping	0.19	113317	21530.3	0.0313165	15.5956	Uncharacterized LOC563036	563036	LOC563036	HLA-A	H2-BI	1.19301	4.193
81	1	combine_zebrafish	gi|47271422|ref|NP_705954	1349	26810	65	43	12	5	0.8	triosephosphate isomerase B [Danio rerio]	281	Q90XG0	0.8	26826.7	21461.3	0.0312162	15.5457	Triosephosphate isomerase B	560753	tpi1b	TPI1	Tpi1	1.19162	4.19161
44	2	combine_zebrafish	IPI:IPI00492274	5783	11541	216	182	6	4	1.84	Tax_Id=7955 Gene_Symbol=pvalb3 Uncharacterized protein	468	Q7ZT36	1.84	11548	21248.2	0.0309063	15.3913	Uncharacterized protein (Parvalbumin 3)	100000771	pvalb3	PVALB	Pvalb	1.18728	4.18728
100	1	combine_zebrafish	IPI:IPI00877506	742	32761	49	33	7	5	0.62	Tax_Id=7955 Gene_Symbol=LOC100003661 protein Z-dependent protease inhibitor	477	A8KB96	0.62	32781.8	20324.7	0.029563	14.7224	PREDICTED: protein Z-dependent protease inhibitor	100003661	serpina10	SERPINA10	Serpina10	1.16799	4.16798
90	1	combine_zebrafish	IPI:IPI00851903	1013	38442	56	36	10	4	0.51	Tax_Id=7955 Gene_Symbol=ambpl protein AMBP precursor	136	A7E2Q2	0.51	38467.9	19618.6	0.0285359	14.2109	protein AMBP precursor	394093	ambpl	AMBP	Ambp	1.15263	4.15262
66	1	combine_zebrafish	IPI:IPI00995306	2144	14497	66	54	5	4	1.32	Tax_Id=7955 Gene_Symbol=igic1s1 ig kappa chain C region	526	F1RBE7	1.32	14506.3	19148.3	0.0278518	13.8702	Ig kappa chain C region	100149821	igic1s1			1.14209	4.14208
122	2	combine_zebrafish	IPI:IPI00882694	280	67664	39	16	17	5	0.27	Tax_Id=7955 Gene_Symbol=zgc:172051 Zgc:172051 protein	500	A8WFZ1	0.27	67706.3	18280.7	0.0265899	13.2418	Uncharacterized protein LOC100007431	100007431	zgc:172051			1.12195	4.12195
107	1	combine_zebrafish	gi|47086179|ref|NP_998093	541	67424	73	29	17	5	0.27	integrin, beta 1b.2 precursor [Danio rerio]	147	Q6NWK9	0.27	67468.3	18216.4	0.0264964	13.1952	Integrin, beta 1b.2	405864	itgb1b.2	ITGB1	Itgb1	1.12043	4.12042
133	1	combine_zebrafish	IPI:IPI00491351	241	83036	63	18	16	5	0.21	Tax_Id=7955 Gene_Symbol=LOC558353 coagulation factor XIII A chain-like	260	No mapping	0.21	83088.5	17448.6	0.0253796	12.639	Coagulation factor XIII A chain-like	558353	LOC558353	F13A1	F13a1	1.10172	4.10171
34	3	combine_zebrafish	IPI:IPI00972601	1735	7413	68	32	7	3	2.21	Tax_Id=7955 Gene_Symbol=- Uncharacterized protein	615	F1QE70	2.21	7417.64	16393	0.0238442	11.8744	Uncharacterized protein LOC100538272					1.07462	4.07461
105	3	combine_zebrafish	IPI:IPI00866591	153	27945	22	12	5	3	0.57	Tax_Id=7955 Gene_Symbol=LOC100007488 microfibril-associated glycoprotein 4-like isoform 1	501	No mapping	0.57	27963.5	15939.2	0.0231841	11.5457	PREDICTED: microfibril-associated glycoprotein 4-like	100007488	LOC100007488			1.06243	4.06242
125	1	combine_zebrafish	IPI:IPI00489033	300	28659	38	19	7	4	0.55	Tax_Id=7955 Gene_Symbol=cahz Carbonic anhydrase	9	Q92051	0.55	28677.5	15772.6	0.0229418	11.425	Carbonic anhydrase	30331	cahz	CA13	Car13	1.05786	4.05786
131	1	combine_zebrafish	gi|528469132|ref|XP_005155452	251	38053	72	9	16	4	0.4	PREDICTED: malate dehydrogenase 1a, NAD (soluble) isoform X1 [Danio rerio]	139	No mapping	0.4	38077	15230.8	0.0221537	11.0326	PREDICTED: malate dehydrogenase 1Aa, NAD (soluble) isoform X2	399662	mdh1aa	MDH1	Mdh1	1.04268	4.04268
28	5	combine_zebrafish	IPI:IPI00499926	1094	42791	65	46	11	3	0.35	Tax_Id=7955 Gene_Symbol=LOC100148906 Uncharacterized protein	522	F8W3S9	0.35	42818.8	14986.6	0.0217985	10.8556	Uncharacterized protein (PREDICTED: serine protease inhibitor 2.1-like)	100148906	si:ch211-186e20.2	SERPINA9	Serpina9	1.03566	4.03566
166	1	combine_zebrafish	IPI:IPI00506920	97	45953	57	8	10	4	0.32	Tax_Id=7955 Gene_Symbol=got1 Aspartate aminotransferase	150	Q7ZUW8	0.32	45982.5	14714.4	0.0214026	10.6585	Aspartate aminotransferase, cytoplasmic	406330	got1	GOT1	Got1	1.0277	4.0277
152	1	combine_zebrafish	IPI:IPI00972693	131	53279	53	8	13	4	0.27	Tax_Id=7955 Gene_Symbol=antxr2a Uncharacterized protein	247	E7F960	0.27	53313.3	14394.6	0.0209374	10.4268	Uncharacterized protein (Anthrax toxin receptor 2)	557239	antxr2a	ANTXR2	Antxr2	1.01816	4.01815
106	1	combine_zebrafish	tr|X1WHB9|X1WHB9_DANRE Uncharacterized protein OS=Danio rerio GN=zgc:114181 PE=4 SV=1	549	54452	47	20	12	4	0.26	Uncharacterized protein OS=Danio rerio GN=zgc:114181 PE=4 SV=1	412	X1WHB9	0.26	54486.4	14166.5	0.0206056	10.2616	Uncharacterized protein LOC619255	619255	zgc:114181			1.01122	4.01122
44	4	combine_zebrafish	IPI:IPI00494456	1250	11421	84	56	3	3	1.2	Tax_Id=7955 Gene_Symbol=pvalb1 Uncharacterized protein	140	Q804W0	1.2	11427.9	13713.4	0.0199467	9.93344	Uncharacterized protein (Parvalbumin 1)	402805	pvalb1	PVALB	Pvalb	0.997108	3.9971
128	1	combine_zebrafish	IPI:IPI00501914	266	103996	77	12	15	4	0.13	Tax_Id=7955 Gene_Symbol=thbs4a Thbs4a protein	311	A9ULT0	0.13	104062	13528.1	0.0196771	9.79919	Thrombospondin-4	563429	thbs4a	THBS4	Thbs4	0.991198	3.99119
134	1	combine_zebrafish	IPI:IPI00610559	233	15420	27	10	7	3	0.82	Tax_Id=7955 Gene_Symbol=LOC570585 Uncharacterized protein	396	E9QJG3	0.82	15429.8	12652.4	0.0184034	9.1649	Uncharacterized protein LOC570585	570585	si:dkey-7f3.14	APOA1	Apoa1	0.962136	3.96213
92	1	combine_zebrafish	gi|54400454|ref|NP_001005976	925	22877	270	23	6	3	0.51	complement C1q subcomponent subunit C [Danio rerio]	181	Q5XJ71	0.51	22891.1	11674.4	0.0169809	8.45648	Complement C1q subcomponent subunit C	449803	c1qc	C1QC	C1qc	0.927197	3.92719
66	2	combine_zebrafish	IPI:IPI00961846	1249	25507	42	32	4	3	0.45	Tax_Id=7955 Gene_Symbol=LOC798043;zgc:153659 Zgc:153659	420	Q0P3Z5	0.45	25523.5	11485.6	0.0167062	8.31967	Uncharacterized protein LOC751695	751695	zgc:153659			0.920114	3.92011
142	1	combine_zebrafish	IPI:IPI00485802	194	26080	17	8	7	3	0.44	Tax_Id=7955 Gene_Symbol=c1qa Complement C1q subcomponent subunit A	218	F1QFM5	0.44	26096.7	11482.6	0.0167018	8.31748	Complement C1q subcomponent subunit A	553548	c1qa	C1QA	C1qa	0.92	3.91999
37	2	combine_zebrafish	IPI:IPI00493643	1045	24932	205	106	5	3	0.46	Tax_Id=7955 Gene_Symbol=si:ch211-234p6.13 Uncharacterized protein	71	Q7SZ53	0.46	24947.4	11475.8	0.016692	8.3126	Uncharacterized protein (C-reactive protein 2)	327615	crp2	CRP	CRP	0.919745	3.91974
184	1	combine_zebrafish	gi|528480998|ref|XP_005172087	63	23753	13	5	4	3	0.48	PREDICTED: prostaglandin-H2 D-isomerase isoform X1 [Danio rerio]	422	No mapping	0.48	23768	11408.6	0.0165943	8.26394	PREDICTED: prostaglandin-H2 D-isomerase isoform X1	751703	lcn15	PTGDS	Ptgds	0.917195	3.91719
111	2	combine_zebrafish	IPI:IPI00786720	432	25907	53	27	6	3	0.44	Tax_Id=7955 Gene_Symbol=zgc:153154 Zgc:158768	421	A1L2B6	0.44	25924	11406.6	0.0165912	8.26243	Lipocalin-15	751701	zgc:153154	LCN15	Gm33749	0.917116	3.91711
105	1	combine_zebrafish	IPI:IPI00837266	564	27758	82	22	6	3	0.41	Tax_Id=7955 Gene_Symbol=- Uncharacterized protein	510	F1QZC5	0.41	27776	11388.2	0.0165645	8.24912	Uncharacterized protein LOC100126131	100126131	zgc:171687			0.916416	3.91641
126	1	combine_zebrafish	IPI:IPI00877542	296	26848	34	15	9	3	0.42	Tax_Id=7955 Gene_Symbol=LOC100000079 heme-binding protein 2	467	No mapping	0.42	26865.5	11283.5	0.0164123	8.17331	Heme-binding protein soul5	100000079	soul5			0.912406	3.9124
99	1	combine_zebrafish	IPI:IPI00861346	745	26214	52	31	7	3	0.43	Tax_Id=7955 Gene_Symbol=- Uncharacterized protein	605	No mapping	0.43	26230.6	11279.1	0.0164059	8.17014	Uncharacterized protein	101884895	LOC101884895			0.912238	3.91223
105	2	combine_zebrafish	IPI:IPI00508890	339	27329	39	18	6	3	0.41	Tax_Id=7955 Gene_Symbol=mfap4 Zgc:77076	146	Q6NYE9	0.41	27346.7	11212.2	0.0163085	8.12162	Microfibrillar-associated protein 4	405825	mfap4	MFAP4	Mfap4	0.909651	3.90964
116	1	combine_zebrafish	IPI:IPI00502891	432	27243	20	16	4	3	0.41	Tax_Id=7955 Gene_Symbol=cfdl Zgc:109940	219	A9UMF4	0.41	27260.7	11176.9	0.0162572	8.09607	Complement factor D	553553	cfd	CFD	Cfd	0.908282	3.90827
148	1	combine_zebrafish	IPI:IPI00512269	150	36223	29	12	9	3	0.3	Tax_Id=7955 Gene_Symbol=ldha L-lactate dehydrogenase A chain	13	Q9PVK5	0.3	36246.1	10873.8	0.0158163	7.87654	L-lactate dehydrogenase A chain	30496	ldha	LDHA	Ldha	0.896343	3.89634
109	1	combine_zebrafish	tr|F1R6Q9|F1R6Q9_DANRE Uncharacterized protein (Fragment) OS=Danio rerio GN=rca2	520	33781	39	20	12	2	0.32	Uncharacterized protein (Fragment) OS=Danio rerio GN=rca2.2 PE=4 SV=1	198	F1R6Q9	0.32	33803.6	10817.1	0.0157339	7.83548	Complement receptor-like protein	541367	rca2.1			0.894074	3.89407
101	1	combine_zebrafish	tr|F1QB42|F1QB42_DANRE Uncharacterized protein (Fragment) OS=Danio rerio GN=nots PE=3 SV=1	731	48668	39	25	7	3	0.22	Uncharacterized protein (Fragment) OS=Danio rerio GN=nots PE=3 SV=1	27	F1QB42	0.22	48699.9	10714	0.0155838	7.76075	Uncharacterized protein(Nothepsin)	114367	nots			0.889912	3.8899
119	1	combine_zebrafish	IPI:IPI00902195	385	50919	67	14	8	3	0.21	Tax_Id=7955 Gene_Symbol=serpinf2l Uncharacterized protein	278	E7F3Z2	0.21	50951.3	10699.8	0.0155632	7.75047	Serpin peptidase inhibitor, clade F , member 2, like	560308	serpinf2l	SERPINF2	Serpinf2	0.889336	3.88933
108	1	combine_zebrafish	IPI:IPI00480927	531	38164	48	27	8	3	0.28	Tax_Id=7955 Gene_Symbol=lum Zgc:86661 (Fragment)	158	A8BBA0	0.28	38187.9	10692.6	0.0155528	7.74529	Lumican	415149	lum	LUM	Lum	0.889046	3.88904
75	1	combine_zebrafish	IPI:IPI00972771	1599	48484	91	44	11	3	0.22	Tax_Id=7955 Gene_Symbol=proc Protein C	116	Q7T3B6	0.22	48516.2	10673.6	0.0155251	7.73149	Protein C (Inactivator of coagulation factors Va and VIIIa)	393327	proca	PROC	Proc	0.888271	3.88826
110	1	combine_zebrafish	IPI:IPI00833820	508	66094	39	22	8	3	0.16	Tax_Id=7955 Gene_Symbol=c8a Novel protein similar to vertebrate complement component 8, alpha polypeptide	170	F1R901	0.16	66137.7	10582	0.0153919	7.66518	PREDICTED: complement component C8 alpha chain isoform X1	445102	c8a	C8A	C8a	0.88453	3.88452
149	1	combine_zebrafish	IPI:IPI00608865	146	49242	58	6	10	3	0.21	Tax_Id=7955 Gene_Symbol=- Novel protein similar to vertebrate pentaxin-related	612	A3KPN4	0.21	49273.3	10347.4	0.0150506	7.49521	Pentraxin-related protein PTX3-like					0.874792	3.87478
68	2	combine_zebrafish	IPI:IPI00499705	484	51470	49	18	10	3	0.2	Tax_Id=7955 Gene_Symbol=bfb Uncharacterized protein	11	Q6DHC4	0.2	51503	10300.6	0.0149826	7.46133	Complement component bfb	30489	bfb	CFB	Cfb	0.872824	3.87282
502	1	combine_zebrafish	tr|F1QY08|F1QY08_DANRE Uncharacterized protein (Fragment) OS=Danio rerio GN=cry2b PE=4 SV=1	18	56994	119	3	15	1	0.18	Uncharacterized protein (Fragment) OS=Danio rerio GN=cry2b PE=4 SV=1	25	F1QY08	0.18	57030.9	10265.6	0.0149316	7.43594	Cryptochrome 2b	83780	cry2b	CRY2	Cry2	0.871344	3.87134
122	1	combine_zebrafish	gi|162138950|ref|NP_001104722	314	64091	51	15	18	3	0.16	uncharacterized protein LOC100007703 precursor [Danio rerio]	502	A8KBI4	0.16	64131.1	10261	0.0149249	7.43262	Uncharacterized protein LOC100007703	100007703	LOC100007703			0.87115	3.87114
102	1	combine_zebrafish	IPI:IPI00494702	667	76246	35	21	10	3	0.13	Tax_Id=7955 Gene_Symbol=masp2 Uncharacterized protein	277	E9QCA1	0.13	76295.4	9918.4	0.0144267	7.18447	Uncharacterized protein (Mannan-binding lectin serine protease 2)	560277	masp2	MASP2	Masp2	0.856403	3.85639
187	1	combine_zebrafish	IPI:IPI00497023	60	238164	199	5	30	3	0.04	Tax_Id=7955 Gene_Symbol=f5 Uncharacterized protein	68	Q90X47	0.04	238312	9532.49	0.0138653	6.90494	Coagulation factor V	327320	f5	F5	F5	0.839168	3.83916
350	1	combine_zebrafish	tr|F1RDQ8|F1RDQ8_DANRE Uncharacterized protein (Fragment) OS=Danio rerio GN=si:ch211-165e15	27	806751	607	2	136	2	0.01	Uncharacterized protein (Fragment) OS=Danio rerio GN=si:ch211-165e15.1 PE=4 SV=1	539	F1RDQ8	0.01	807254	8072.54	0.0117418	5.84741	Uncharacterized protein si:ch211-165e15.1 (dystonin-like)	100321011	si:ch211-165e15.1			0.766972	3.76696
231	1	combine_zebrafish	IPI:IPI00995612	40	11009	26	8	6	1	0.73	Tax_Id=7955 Gene_Symbol=si:ch211-191j22.3 Uncharacterized protein	65	E9QCB2	0.73	11015.6	8041.4	0.0116965	5.82485	Uncharacterized protein (si:ch211-191j22.3)	325517	si:ch211-191j22.3			0.765293	3.76528
112	1	combine_zebrafish	IPI:IPI00931703	497	12845	23	15	4	2	0.6	Tax_Id=7955 Gene_Symbol=- Uncharacterized protein (Fragment)	616	No mapping	0.6	12853.4	7712.04	0.0112174	5.58628						0.747131	3.74712
150	1	combine_zebrafish	IPI:IPI00490915	140	15573	46	4	8	2	0.48	Tax_Id=7955 Gene_Symbol=mb Myoglobin	123	Q6VN46	0.48	15583	7479.86	0.0108797	5.4181	Myoglobin	393558	mb	MB	Mb	0.733855	3.73385
199	1	combine_zebrafish	IPI:IPI00915174	51	17311	51	5	6	2	0.43	Tax_Id=7955 Gene_Symbol=gpx3 Glutathione peroxidase (Fragment)	463	F8W5E1	0.43	17321.7	7448.33	0.0108338	5.39526	Glutathione peroxidase 3	798788	gpx3	GPX3	Gpx3	0.73202	3.73201
285	1	combine_zebrafish	gi|149773533|ref|NP_001092716	31	185517	84	6	16	2	0.04	ATP-binding cassette sub-family A member 5 [Danio rerio]	532	A5PKT1	0.04	185638	7425.5	0.0108006	5.37872	ATP-binding cassette sub-family A member 5	100151075	abca5	ABCA5	Abca5	0.730687	3.73068
84	1	combine_zebrafish	IPI:IPI00961743	1164	18723	46	43	3	2	0.39	Tax_Id=7955 Gene_Symbol=wu:fi74c02 hypothetical protein LOC334459	77	No mapping	0.39	18735.1	7306.7	0.0106278	5.29267	Hypothetical protein LOC334459	334459	wu:fi74c02			0.723682	3.72367
252	1	combine_zebrafish	IPI:IPI00999184	36	28739	9	2	4	2	0.25	Tax_Id=7955 Gene_Symbol=LOC100334800 Uncharacterized protein	566	E7FBT1	0.25	28757.1	7189.27	0.010457	5.20761	Microfibril-associated glycoprotein 4-like	100334800	LOC100334800			0.716646	3.71664
183	1	combine_zebrafish	IPI:IPI00809080	63	24754	41	5	6	2	0.29	Tax_Id=7955 Gene_Symbol=si:ch1073-126c3.2 Uncharacterized protein	235	B8JME6	0.29	24770	7183.31	0.0104484	5.20329	Uncharaterized protein ( si:ch1073-126c3.2)	555816	si:ch1073-126c3.2			0.716286	3.71628
113	1	combine_zebrafish	IPI:IPI00504467	480	25427	30	8	9	2	0.28	Tax_Id=7955 Gene_Symbol=si:rp71-1g18.10 Si:rp71-1g18.10 protein	497	Q7T129	0.28	25442.9	7124.01	0.0103621	5.16033	Uncharacterized protein LOC100007164 (Novel protein similar to vertebrate gliacolin (C1Q))	100007164	cbln14			0.712686	3.71268
118	1	combine_zebrafish	IPI:IPI00481054	416	25419	39	33	3	2	0.28	Tax_Id=7955 Gene_Symbol=zgc:152809 Zgc:152809	423	Q66I62	0.28	25434.9	7121.76	0.0103588	5.15871	Uncharacterized protein LOC751795 (CRP5)	751795	crp			0.712549	3.71254
144	1	combine_zebrafish	IPI:IPI00920465	192	27344	40	7	6	2	0.26	Tax_Id=7955 Gene_Symbol=si:ch211-102c2.6 Uncharacterized protein	157	F2Z4S7	0.26	27361.4	7113.97	0.0103475	5.15306	Transcobalamin-2	407646	tcn2	TCN2	Tcn2	0.712073	3.71207
104	1	combine_zebrafish	gi|51011051|ref|NP_001003482	601	25314	29	18	5	2	0.28	complement component 1, q subcomponent, B chain precursor [Danio rerio]	169	Q6DBS9	0.28	25330.3	7092.48	0.0103163	5.1375	Complement component 1, q subcomponent, B chain	445088	c1qb			0.71076	3.71075
169	1	combine_zebrafish	IPI:IPI00485902	89	50307	20	6	10	2	0.14	Tax_Id=7955 Gene_Symbol=zgc:73138 Elongation factor 1-alpha	83	Q6P969	0.14	50339	7047.45	0.0102508	5.10488	Eukaryotic translation elongation factor 1 alpha 1-like	336334	eef1a1a	EEF1A1	Eef1a1	0.707994	3.70799
140	1	combine_zebrafish	gi|18858425|ref|NP_571231	205	58551	40	5	23	2	0.12	keratin 5 [Danio rerio]	458	Q9PUB5	0.12	58586.9	7030.43	0.010226	5.09255	Keratin 5	797351	krt5	KRT5	Krt5	0.706943	3.70694
479	1	combine_zebrafish	IPI:IPI00509118	19	175561	121	2	28	1	0.04	Tax_Id=7955 Gene_Symbol=znf142 Uncharacterized protein	291	E9QCQ3	0.04	175675	7027.01	0.010221	5.09007	Zinc finger protein 142	561536	znf142	ZNF142	Zfp142	0.706732	3.70672
94	1	combine_zebrafish	tr|F8W4J1|F8W4J1_DANRE Uncharacterized protein (Fragment) OS=Danio rerio GN=si:ch73-103b2	851	28043	31	13	10	2	0.25	Uncharacterized protein (Fragment) OS=Danio rerio GN=si:ch73-103b2.3 PE=3 SV=2	574	F8W4J1	0.25	28062	7015.49	0.0102043	5.08173	Uncharacterized protein LOC100535672 (Trypsinogen 1b)	100535672	prss59.2	PRSS2	Prss2	0.706019	3.70601
121	1	combine_zebrafish	IPI:IPI00855609	350	30416	323	11	6	2	0.23	Tax_Id=7955 Gene_Symbol=si:dkey-228a15.1 Uncharacterized protein	321	A5WUT3	0.23	30434.9	7000.02	0.0101818	5.07052	Uncharacterized protein LOC564472	564472	si:dkey-228a15.1			0.705061	3.70505
164	1	combine_zebrafish	IPI:IPI00771660	102	63466	44	8	15	2	0.11	Tax_Id=7955 Gene_Symbol=lgals3bpb Uncharacterized protein (Fragment)	145	F1RAR8	0.11	63506.4	6985.7	0.0101609	5.06015	Galectin-3-binding protein B (lectin galactoside-binding soluble 3-binding protein B)	405809	lgals3bpb	LGALS3BP	Lgals3bpb	0.704171	3.70416
280	1	combine_zebrafish	IPI:IPI00877459	32	43605	49	2	7	2	0.16	Tax_Id=7955 Gene_Symbol=zgc:171534 Zgc:171534 protein	514	A8KB42	0.16	43633.6	6981.37	0.0101546	5.05702	Uncharacterized protein LOC100141330	100141330	zgc:171534			0.703902	3.70389
105	4	combine_zebrafish	IPI:IPI00995173	130	27875	14	6	3	2	0.25	Tax_Id=7955 Gene_Symbol=LOC100538113 Uncharacterized protein	584	E9QC51	0.25	27893.5	6973.38	0.010143	5.05122	Uncharacterized protein LOC100538113 (PREDICTED: microfibril-associated glycoprotein 4)	100538113	si:ch1073-110a20.1			0.703405	3.7034
310	1	combine_zebrafish	IPI:IPI00495000	29	46278	78	4	7	1	0.15	Tax_Id=7955 Gene_Symbol=spaw Uncharacterized protein	93	Q7ZZT5	0.15	46308.4	6946.26	0.0101036	5.03158	Uncharacterized protein (southpaw)	338101	spaw	NODAL	Nodal	0.701712	3.7017
115	1	combine_zebrafish	IPI:IPI00504093	461	62980	48	13	8	2	0.11	Tax_Id=7955 Gene_Symbol=si:dkey-183c2.4 Uncharacterized protein	285	Q5RH90	0.11	63020.2	6932.23	0.0100832	5.02142	Uncharacterized protein LOC561237 (novel protein similar to vertebrate plexin B2 (PLXNB2))	561237	si:dkey-183c2.4			0.700834	3.70083
7	7	combine_zebrafish	IPI:IPI00997167	79	31456	161	7	3	2	0.22	Tax_Id=7955 Gene_Symbol=- Uncharacterized protein	545	E7FGB2	0.22	31475.7	6924.66	0.0100722	5.01594	Uncharacterized protein (PREDICTED: complement C3)	100331492	LOC100331492	C3	C3	0.70036	3.70035
488	1	combine_zebrafish	IPI:IPI00485171	19	49213	58	2	7	2	0.14	Tax_Id=7955 Gene_Symbol=tufm Elongation factor Tu	199	Q5BJ17	0.14	49244.8	6894.28	0.010028	4.99392	Elongation factor Tu, mitochondrial	541378	tufm	TUFM	Tufm	0.69845	3.69844
38	3	combine_zebrafish	IPI:IPI00513628	104	68846	71	6	18	2	0.1	Tax_Id=7955 Gene_Symbol=zgc:101554 Zgc:101554	185	Q5U3W5	0.1	68891	6889.1	0.0100204	4.99018	Complement factor H like 2	492777	cfhl2	CFH	Cfh	0.698124	3.69812
326	1	combine_zebrafish	IPI:IPI00488811	28	228981	143	5	35	2	0.03	Tax_Id=7955 Gene_Symbol=kif26b Uncharacterized protein	381	E7FDX9	0.03	229124	6873.71	0.00999804	4.97903	Kinesin-like protein KIF26B	569545	kif26b		Kif26b	0.697152	3.69714
239	1	combine_zebrafish	gi|528472926|ref|XP_001346108	39	338208	823	5	72	2	0.02	PREDICTED: interferon-induced very large GTPase 1-like [Danio rerio]	503	No mapping	0.02	338421	6768.41	0.00984489	4.90275	Interferon-induced very large GTPase 1-like	100007727	LOC100007727			0.690448	3.69044
458	1	combine_zebrafish	gi|528507945|ref|XP_003200492	20	168650	221	4	23	1	0.04	PREDICTED: leucine-rich repeat and IQ domain-containing protein 1 [Danio rerio]	334	No mapping	0.04	168754	6750.15	0.00981833	4.88953	PREDICTED: leucine-rich repeat and IQ domain-containing protein 1	565257	lrriq1	LRRIQ1	Lrriq1	0.689275	3.68927
197	1	combine_zebrafish	IPI:IPI00632486	52	61150	32	3	12	2	0.11	Tax_Id=7955 Gene_Symbol=pgm1 Phosphoglucomutase 1	134	F1QF00	0.11	61188.6	6730.75	0.00979011	4.87547	Phosphoglucomutase-1	394000	pgm1	PGM1	Pgm1	0.688025	3.68802
141	1	combine_zebrafish	gi|47087077|ref|NP_998552	198	44662	68	8	17	2	0.15	phosphoglycerate kinase 1 [Danio rerio]	156	Q7ZV29	0.15	44690.7	6703.6	0.00975061	4.85581	Phosphoglycerate kinase 1	406696	pgk1	PGK1	Pgk1	0.686269	3.68626
485	1	combine_zebrafish	gi|528479020|ref|XP_005165265	19	111322	151	2	16	2	0.06	PREDICTED: probable ribonuclease ZC3H12B isoform X2 [Danio rerio]	472	No mapping	0.06	111392	6683.52	0.00972141	4.84126	0	100002370	zc3h12b	ZC3H12B	Zc3h12b	0.684967	3.68496
155	1	combine_zebrafish	IPI:IPI00919705	124	47461	115	23	14	2	0.14	Tax_Id=7955 Gene_Symbol=celsr3 Uncharacterized protein	504	F1R6D5	0.14	47489.5	6648.53	0.00967051	4.81591	Cadherin EGF LAG seven-pass G-type receptor 3	100008568	celsr3	CELSR3	Celsr3	0.682687	3.68268
157	1	combine_zebrafish	tr|F1R615|F1R615_DANRE Uncharacterized protein OS=Danio rerio GN=wu:fd46c06 PE=3 SV=1	122	50959	82	5	11	2	0.13	Uncharacterized protein OS=Danio rerio GN=wu:fd46c06 PE=3 SV=1	441	F1R615	0.13	50992.3	6629	0.00964211	4.80177	Complement component 1, s subcomponent-like	793504	wu:fd46c06	C1RL	C1rl	0.681409	3.6814
234	1	combine_zebrafish	gi|528471289|ref|XP_005163545	39	82672	96	6	16	2	0.08	PREDICTED: nucleolar transcription factor 1 isoform X3 [Danio rerio]	133	No mapping	0.08	82723.3	6617.86	0.00962591	4.7937	Nucleolar transcription factor 1	393978	ubtfl	UBTF	Ubtf	0.680679	3.68067
6	2	combine_zebrafish	IPI:IPI00799236	49	162167	247	6	35	2	0.04	Tax_Id=7955 Gene_Symbol=kdm5a lysine-specific demethylase 5A-like, partial	72	H9GXL6	0.04	162270	6490.8	0.0094411	4.70167	Lysine-specific demethylase 5A-like, partial	333310	kdm5a	KDM5A	Kdm5a	0.67226	3.67225
346	1	combine_zebrafish	tr|X1WHY3|X1WHY3_DANRE Uncharacterized protein OS=Danio rerio GN=glg1a PE=4 SV=1	27	129015	600	3	39	1	0.05	Uncharacterized protein OS=Danio rerio GN=glg1a PE=4 SV=1	438	X1WHY3	0.05	129100	6454.99	0.00938901	4.67573	Golgi apparatus protein 1	792865	glg1a	GLG1	Glg1	0.669857	3.66985
213	1	combine_zebrafish	IPI:IPI01006138	45	106682	42	2	14	2	0.06	Tax_Id=7955 Gene_Symbol=LOC100535900 aminopeptidase N-like	575	No mapping	0.06	106751	6405.03	0.00931634	4.63954	Aminopeptidase N-like	100535900	LOC100535900			0.666483	3.66647
475	1	combine_zebrafish	IPI:IPI00993984	19	70977	69	2	17	2	0.09	Tax_Id=7955 Gene_Symbol=LOC100536245 Uncharacterized protein	205	E7EZU4	0.09	71021	6391.89	0.00929722	4.63002	Uncharacterized protein LOC550511	550511	klc4			0.665591	3.66558
195	1	combine_zebrafish	gi|528506802|ref|XP_005158928	52	106186	118	10	13	2	0.06	PREDICTED: serine/threonine-protein kinase PLK4 isoform X1 [Danio rerio]	99	No mapping	0.06	106254	6375.23	0.00927299	4.61795	PREDICTED: serine/threonine-protein kinase PLK4 isoform X1	368390	plk4	PLK4	Plk4	0.664457	3.66445
417	1	combine_zebrafish	tr|E9QF76|E9QF76_DANRE Uncharacterized protein OS=Danio rerio GN=arfgef2 PE=4 SV=1	23	206307	296	2	31	2	0.03	Uncharacterized protein OS=Danio rerio GN=arfgef2 PE=4 SV=1	565	E9QF76	0.03	206439	6193.18	0.00900819	4.48608	Brefeldin A-inhibited guanine nucleotide-exchange protein 2	100334572	arfgef2	ARFGEF2	Arfgef2	0.651875	3.65187
585	1	combine_zebrafish	tr|F1QEX9|F1QEX9_DANRE Uncharacterized protein (Fragment) OS=Danio rerio GN=ryr1b PE=4 SV=1	14	572680	451	1	81	1	0.01	Uncharacterized protein (Fragment) OS=Danio rerio GN=ryr1b PE=4 SV=1	389	F1QEX9	0.01	573048	5730.48	0.00833518	4.15092	Ryanodine receptor 1	570245	ryr1b	RYR2	Ryr2	0.618152	3.61814
222	1	combine_zebrafish	gi|528519283|ref|XP_005162603	43	545433	367	3	58	1	0.01	PREDICTED: histone-lysine N-methyltransferase MLL3 isoform X3 [Danio rerio]	282	No mapping	0.01	545779	5457.79	0.00793855	3.9534	Histone-lysine N-methyltransferase MLL3 isoform X3	560793	kmt2ca	KMT2C	Kmt2c	0.596978	3.59697
214	1	combine_zebrafish	gi|528499203|ref|XP_005157173	45	538257	148	1	45	1	0.01	PREDICTED: uncharacterized protein LOC100535907 [Danio rerio]	576	No mapping	0.01	538590	5385.9	0.00783398	3.90132	PREDICTED: uncharacterized protein LOC100535907	100535907	LOC100535907			0.59122	3.59121
381	1	combine_zebrafish	IPI:IPI00495172	25	527117	170	1	63	1	0.01	Tax_Id=7955 Gene_Symbol=LOC564807 Novel protein containing multiple scavenger receptor cysteine-rich (SRCR) domains similar to vertebrate deleted in malignant brain tumors 1 (Fragment)	325	Q5RI27	0.01	527463	5274.63	0.00767213	3.82072	Novel protein containing multiple scavenger receptor cysteine-rich (SRCR) domains similar to vertebrate deleted in malignant brain tumors 1 (Fragment)	564807	LOC564807			0.582153	3.58215
423	1	combine_zebrafish	IPI:IPI00509624	22	513651	359	1	80	1	0.01	Tax_Id=7955 Gene_Symbol=dnah9l dynein beta chain, ciliary	207	F1QGP5	0.01	513977	5139.77	0.00747598	3.72304	Dynein heavy chain 11, axonemal	552915	dnah9l			0.570905	3.5709
244	1	combine_zebrafish	IPI:IPI00993071	38	509074	281	6	83	1	0.01	Tax_Id=7955 Gene_Symbol=mycbp2 Uncharacterized protein	100	F1QI76	0.01	509399	5093.99	0.00740938	3.68987	E3 ubiquitin-protein ligase MYCBP2	368439	mycbp2	MYCBP2	Mycbp2	0.567019	3.56701
235	1	combine_zebrafish	IPI:IPI00899925	39	487220	122	2	44	1	0.01	Tax_Id=7955 Gene_Symbol=LOC100149562 polycystin-1-like	525	F1QIA9	0.01	487528	4875.28	0.00709126	3.53145	Polycystic kidney disease 1 (autosomal dominant)	100149562	pkd1	PKD1	Pkd1	0.547961	3.54795
556	1	combine_zebrafish	IPI:IPI00650958	15	462398	165	1	48	1	0.01	Tax_Id=7955 Gene_Symbol=si:dkey-108d22.4 protein piccolo	520	No mapping	0.01	462682	4626.82	0.00672987	3.35147	Protein piccolo	100148002	si:dkey-108d22.4	PCLO	Pclo	0.525244	3.52524
338	1	combine_zebrafish	gi|528485213|ref|XP_001922767	27	412379	465	1	49	1	0.01	PREDICTED: vacuolar protein sorting-associated protein 13C [Danio rerio]	462	No mapping	0.01	412640	4126.4	0.006002	2.98899	PREDICTED: vacuolar protein sorting-associated protein 13C	798746	vps13c	VPS13C	Vps13c	0.475533	3.47552
353	1	combine_zebrafish	IPI:IPI00492212	26	205915	133	1	32	1	0.02	Tax_Id=7955 Gene_Symbol=LOC563777 Uncharacterized protein	317	B8A5L1	0.02	206047	4120.94	0.00599404	2.98503	Proteasome-associated protein ECM29 homolog	563777	kiaa0368	KIAA0368	AI314180	0.474957	3.47495
558	1	combine_zebrafish	IPI:IPI00609889	15	204272	101	1	34	1	0.02	Tax_Id=7955 Gene_Symbol=zgc:66359 zinc finger CCCH domain-containing protein 13	276	B0S5D8	0.02	204393	4087.86	0.00594593	2.96107	Zinc finger CCCH-type containing 13	560041	zc3h13	ZC3H13	Zc3h13	0.471457	3.47145
494	1	combine_zebrafish	IPI:IPI00634562	18	203938	110	1	28	1	0.02	Tax_Id=7955 Gene_Symbol=si:dkey-261l7.3 Uncharacterized protein	384	E9QJ97	0.02	204065	4081.31	0.0059364	2.95633	PH-interacting protein	569727	phip	PHIP	Phip	0.470761	3.47075
271	1	combine_zebrafish	IPI:IPI00496386	33	202419	126	3	27	1	0.02	Tax_Id=7955 Gene_Symbol=baz1b tyrosine-protein kinase BAZ1B	406	T1ECV4	0.02	202544	4050.88	0.00589214	2.93429	Tyrosine-protein kinase BAZ1B	571727	baz1b	BAZ1B	Baz1b	0.467511	3.4675
339	1	combine_zebrafish	gi|85677493|ref|NP_001034260	27	403250	194	3	49	1	0.01	laminin subunit alpha-5 precursor [Danio rerio]	43	Q2Q1W5	0.01	403512	4035.12	0.00586923	2.92287	Laminin subunit alpha-5	321243	lama5	LAMA5	Lama5	0.465818	3.46581
422	1	combine_zebrafish	IPI:IPI00897908	23	402018	199	2	43	1	0.01	Tax_Id=7955 Gene_Symbol=si:dkey-250d21.1 hypothetical protein LOC402835	142	No mapping	0.01	402272	4022.72	0.00585118	2.91389	Uncharacterized protein LOC402835	402835	si:dkey-250d21.1			0.464481	3.46447
127	1	combine_zebrafish	gi|528521310|ref|XP_005174391	266	197576	279	28	32	1	0.02	PREDICTED: SH3 and multiple ankyrin repeat domains 2 isoform X1 [Danio rerio]	362	No mapping	0.02	197698	3953.97	0.00575118	2.86409	SH3 and multiple ankyrin repeat domains 2	567595	shank2	SHANK2	Shank2	0.456994	3.45699
550	1	combine_zebrafish	IPI:IPI00963512	15	130357	25	1	12	1	0.03	Tax_Id=7955 Gene_Symbol=LOC100329429 Niemann-Pick C1-like protein 1-like	587	F1QZW8	0.03	130443	3913.28	0.005692	2.83462	NPC1-like 1	100616532	npc1l1	NPC1L1	Npc1l1	0.452502	3.45249
591	1	combine_zebrafish	IPI:IPI01004722	13	193508	46	1	21	1	0.02	Tax_Id=7955 Gene_Symbol=LOC100535305 hypothetical protein LOC100535305	571	No mapping	0.02	193629	3872.58	0.0056328	2.80514	Hypothetical protein LOC100535305	100535305	LOC100535305			0.447962	3.44795
420	1	combine_zebrafish	gi|528488508|ref|XP_005167315	23	193340	247	1	28	1	0.02	PREDICTED: RIMS-binding protein 2 isoform X1 [Danio rerio]	309	No mapping	0.02	193460	3869.21	0.00562789	2.80269	PREDICTED: RIMS-binding protein 2 isoform X1	563166	rimbp2	RIMBP2	Rimbp2	0.447583	3.44758
495	1	combine_zebrafish	IPI:IPI00483752	18	193323	210	1	30	1	0.02	Tax_Id=7955 Gene_Symbol=LOC100535184 Uncharacterized protein	570	E7F6X9	0.02	193446	3868.93	0.00562749	2.80249	Uncharacterized protein (si:ch211-122c9.5)	100535184	si:ch211-122c9.5	NLRC5	Nlrc5	0.447552	3.44754
207	1	combine_zebrafish	IPI:IPI00495381	47	128633	74	5	20	1	0.03	Tax_Id=7955 Gene_Symbol=atp2b3b Uncharacterized protein	261	B2CZC0	0.03	128715	3861.45	0.00561661	2.79707	Plasma membrane calcium-transporting ATPase 3	558525	atp2b3b	ATP2B3	Atp2b3	0.446712	3.4467
262	1	combine_zebrafish	gi|528479393|ref|XP_005171947	34	128276	104	1	19	1	0.03	PREDICTED: KN motif and ankyrin repeat domain-containing protein 1 isoform X1 [Danio rerio]	284	No mapping	0.03	128357	3850.71	0.00560099	2.7893	PREDICTED: KN motif and ankyrin repeat domain-containing protein 1 isoform X1	561164	si:dkey-226m8.9	KANK1	Kank1	0.445503	3.44549
451	1	combine_zebrafish	IPI:IPI00860806	21	192033	161	1	51	1	0.02	Tax_Id=7955 Gene_Symbol=im:7142489 Uncharacterized protein	183	E7FAN6	0.02	192152	3843.03	0.00558983	2.78373	Kinesin-like protein KIF20B	449979	kif20ba	KIF20B	Kif20b	0.444636	3.44463
408	1	combine_zebrafish	IPI:IPI00963177	23	191991	144	1	23	1	0.02	Tax_Id=7955 Gene_Symbol=im:7138475 im:7138475	192	No mapping	0.02	192113	3842.26	0.0055887	2.78317	Uncharacterized protein LOC497373	497373	im:7138475	PKD1L2	Pkd1l2	0.444548	3.44454
290	1	combine_zebrafish	IPI:IPI00993181	31	191757	240	1	35	1	0.02	Tax_Id=7955 Gene_Symbol=LOC100005596 hypothetical protein LOC100005596	487	No mapping	0.02	191874	3837.48	0.00558175	2.77971	PREDICTED: centromere protein F-like	100005596	LOC100005596	CENPF	Cenpf	0.444008	3.444
212	1	combine_zebrafish	IPI:IPI00775179	46	127388	146	1	15	1	0.03	Tax_Id=7955 Gene_Symbol=kdm4b Uncharacterized protein	242	Q1LUQ0	0.03	127470	3824.1	0.00556228	2.77002	Lysine-specific demethylase 4B	556504	kdm4b	KDM4B	Kdm4b	0.44249	3.44248
226	1	combine_zebrafish	gi|528506713|ref|XP_005158914	42	126951	100	2	25	1	0.03	PREDICTED: putative Polycomb group protein ASXL2-like isoform X4 [Danio rerio]	530	No mapping	0.03	127031	3810.92	0.00554311	2.76047	PREDICTED: putative Polycomb group protein ASXL2-like isoform X4	100150267	asxl2	ASXL2	Asxl2	0.440991	3.44098
410	1	combine_zebrafish	gi|528519426|ref|XP_005162658	23	126867	110	1	18	1	0.03	PREDICTED: arf-GAP with SH3 domain, ANK repeat and PH domain-containing protein 1 isoform X2 [Danio rerio]	342	No mapping	0.03	126946	3808.38	0.00553941	2.75863	PREDICTED: arf-GAP with SH3 domain, ANK repeat and PH domain-containing protein 1 isoform X2	565859	asap1b	ASAP1	Asap1	0.440701	3.44069
421	1	combine_zebrafish	sp|F1QDI9|MCM9_DANRE DNA helicase MCM9 OS=Danio rerio GN=mcm9 PE=3 SV=2	23	125582	225	1	23	1	0.03	DNA helicase MCM9 OS=Danio rerio GN=mcm9 PE=3 SV=2	230	F1QDI9	0.03	125662	3769.86	0.00548339	2.73073	DNA helicase MCM9	555610	mcm9	MCM9	Mcm9	0.436286	3.43628
274	1	combine_zebrafish	gi|326680010|ref|XP_002666634	33	93462	89	2	13	1	0.04	PREDICTED: inner centromere protein [Danio rerio]	408	No mapping	0.04	93519.3	3740.77	0.00544108	2.70966	PREDICTED: inner centromere protein	572121	incenp	INCENP	Incenp	0.432923	3.43291
217	1	combine_zebrafish	IPI:IPI00817929	44	92982	67	1	21	1	0.04	Tax_Id=7955 Gene_Symbol=zgc:153126 Uncharacterized protein	428	F1QEC2	0.04	93040.6	3721.62	0.00541323	2.69579	FH2 domain containing 3	777608	fhdc3	FHDC1	Fhdc1	0.430694	3.43069
481	1	combine_zebrafish	IPI:IPI00898947	19	123967	715	1	26	1	0.03	Tax_Id=7955 Gene_Symbol=vcl Vinculin	208	B8JIH2	0.03	124045	3721.34	0.00541282	2.69558	Vinculin	552980	vcla	VCL	Vcl	0.430661	3.43065
357	1	combine_zebrafish	gi|528499381|ref|XP_005157206	26	123620	88	1	18	1	0.03	PREDICTED: Cdc42 guanine nucleotide exchange factor 9 isoform X1 [Danio rerio]	283	No mapping	0.03	123699	3710.96	0.00539771	2.68806	PREDICTED: Cdc42 guanine nucleotide exchange factor 9 isoform X1	560923	arhgef9b	ARHGEF9	Arhgef9	0.429447	3.42944
224	1	combine_zebrafish	IPI:IPI00505914	43	123209	54	1	13	1	0.03	Tax_Id=7955 Gene_Symbol=wdr67 Uncharacterized protein	308	E7F0J3	0.03	123286	3698.59	0.00537972	2.6791	WD repeat-containing protein 67	563134	tbc1d31	TBC1D31	Tbc1d31	0.427997	3.42799
379	1	combine_zebrafish	tr|F1R107|F1R107_DANRE Uncharacterized protein (Fragment) OS=Danio rerio PE=4 SV=1	26	184401	68	1	23	1	0.02	Uncharacterized protein (Fragment) OS=Danio rerio PE=4 SV=1	635	F1R107	0.02	184517	3690.34	0.00536772	2.67312						0.427027	3.42702
190	1	combine_zebrafish	tr|F1QMD6|F1QMD6_DANRE Uncharacterized protein OS=Danio rerio GN=pbxip1b PE=4 SV=1	55	92002	51	3	9	1	0.04	Uncharacterized protein OS=Danio rerio GN=pbxip1b PE=4 SV=1	211	F1QMD6	0.04	92057.3	3682.29	0.00535602	2.6673	Pre-B-cell leukemia transcription factor-interacting protein 1	553293	pbxip1b	PBXIP1	Pbxip1	0.42608	3.42607
135	1	combine_zebrafish	IPI:IPI00650873	228	5006	17	9	1	1	0.73	Tax_Id=7955 Gene_Symbol=zgc:195154 Thymosin beta-11	443	Q45QT2	0.73	5008.54	3656.23	0.00531812	2.64842	Thymosin beta-4	793949	tmsb4x	TMSB4X	Tmsb4x	0.422995	3.42299
594	1	combine_zebrafish	sp|Q8JG38|FGFR2_DANRE Fibroblast growth factor receptor 2 OS=Danio rerio GN=fgfr2 PE=1 SV=1	13	91330	51	1	15	1	0.04	Fibroblast growth factor receptor 2 OS=Danio rerio GN=fgfr2 PE=1 SV=1	96	Q8JG38	0.04	91388.4	3655.54	0.0053171	2.64792	Fibroblast growth factor receptor 2	352940	fgfr2	FGFR2	Fgfr2	0.422912	3.4229
487	1	combine_zebrafish	IPI:IPI00933201	19	182533	137	2	25	1	0.02	Tax_Id=7955 Gene_Symbol=thsd7b thrombospondin type-1 domain-containing protein 7B-like	560	No mapping	0.02	182654	3653.09	0.00531354	2.64614	0	100333732	thsd7b	THSD7B	Thsd7b	0.422621	3.42261
384	1	combine_zebrafish	IPI:IPI00961786	25	182506	170	1	28	1	0.02	Tax_Id=7955 Gene_Symbol=LOC100331428 complement C3-like	544	No mapping	0.02	182621	3652.42	0.00531257	2.64566	Complement C3-like	100331428	LOC100331428	C3	C3	0.422542	3.42253
439	1	combine_zebrafish	IPI:IPI00758990	21	72931	173	1	11	1	0.05	Tax_Id=7955 Gene_Symbol=ccdc93 Uncharacterized protein	416	Q1RLV7	0.05	72976.9	3648.85	0.00530737	2.64307	Coiled-coil domain-containing protein 93	678566	ccdc93	CCDC93	Ccdc93	0.422117	3.42211
482	1	combine_zebrafish	IPI:IPI00633423	19	121251	52	1	12	1	0.03	Tax_Id=7955 Gene_Symbol=nrd1 Uncharacterized protein	252	Q1L985	0.03	121328	3639.85	0.00529428	2.63655	Nardilysin	557565	nrd1	NRD1	Nrd1	0.421044	3.42104
516	1	combine_zebrafish	tr|F1R5U7|F1R5U7_DANRE Uncharacterized protein (Fragment) OS=Danio rerio PE=4 SV=1	17	121056	82	1	20	1	0.03	Uncharacterized protein (Fragment) OS=Danio rerio PE=4 SV=1	643	F1R5U7	0.03	121136	3634.09	0.0052859	2.63238						0.420357	3.42035
188	1	combine_zebrafish	IPI:IPI00864168	56	120837	45	6	15	1	0.03	Tax_Id=7955 Gene_Symbol=LOC100333433 hypothetical protein LOC100333433	558	No mapping	0.03	120913	3627.38	0.00527616	2.62753	Uncharacterized protein (Novel NACHT domain containing protein-like)	100333433	LOC100333433			0.419555	3.41955
429	1	combine_zebrafish	IPI:IPI00932203	22	90390	44	1	11	1	0.04	Tax_Id=7955 Gene_Symbol=- Uncharacterized protein	553	E7FB32	0.04	90448.3	3617.93	0.00526241	2.62068	Uncharacterized protien (si:zfos-323e3.4)	100333177	si:zfos-323e3.4			0.418422	3.41841
390	1	combine_zebrafish	gi|47086831|ref|NP_997764	25	90349	107	1	19	1	0.04	interleukin enhancer-binding factor 3 homolog [Danio rerio]	45	Q6NXA4	0.04	90406.2	3616.25	0.00525996	2.61946	Interleukin enhancer-binding factor 3 homolog	321868	ilf3b	ILF3	Ilf3	0.418219	3.41821
571	1	combine_zebrafish	gi|41055116|ref|NP_957370	14	72268	42	1	14	1	0.05	SH2 domain containing 3Cb [Danio rerio]	135	Q7ZUD0	0.05	72313.6	3615.68	0.00525913	2.61905	SH2 domain containing 3Cb	394051	sh2d3cb	SH2D3C	Sh2d3c	0.418152	3.41814
505	1	combine_zebrafish	IPI:IPI00933321	18	180516	42	1	15	1	0.02	Tax_Id=7955 Gene_Symbol=- Uncharacterized protein	642	E7FGM4	0.02	180627	3612.54	0.00525456	2.61677						0.417774	3.41777
497	1	combine_zebrafish	IPI:IPI00501081	18	120100	31	1	15	1	0.03	Tax_Id=7955 Gene_Symbol=pcdh19 Uncharacterized protein	232	No mapping	0.03	120174	3605.23	0.00524393	2.61148	Protocadherin-19	555688	pcdh19	PCDH19	Pcdh19	0.416895	3.41689
258	1	combine_zebrafish	IPI:IPI00934312	35	90027	31	2	11	1	0.04	Tax_Id=7955 Gene_Symbol=- Uncharacterized protein	621	E7FFD2	0.04	90082.8	3603.31	0.00524114	2.61009						0.416663	3.41666
589	1	combine_zebrafish	tr|F1QFR7|F1QFR7_DANRE Beta-galactosidase (Fragment) OS=Danio rerio GN=si:dkey-224e22	14	72020	97	1	7	1	0.05	Beta-galactosidase (Fragment) OS=Danio rerio GN=si:dkey-224e22.2 PE=3 SV=1	465	F1QFR7	0.05	72065.4	3603.27	0.00524108	2.61006	Beta-galactosidase-1-like protein 2	799022	si:dkey-224e22.2	GLB1L2	Glb1l2	0.416658	3.41665
512	1	combine_zebrafish	tr|F1R127|F1R127_DANRE Tyrosine-protein kinase receptor OS=Danio rerio GN=ntrk2b PE=3 SV=3	17	89862	59	1	11	1	0.04	Tyrosine-protein kinase receptor OS=Danio rerio GN=ntrk2b PE=3 SV=3	388	F1R127	0.04	89919.9	3596.8	0.00523166	2.60537	BDNF/NT-3 growth factors receptor	570240	ntrk2b	NTRK2	Ntrk2	0.415877	3.41587
309	1	combine_zebrafish	IPI:IPI00786682	29	59726	31	1	7	1	0.06	Tax_Id=7955 Gene_Symbol=cyp1b1 Cytochrome P450, family 1, subfamily B, polypeptide 1	529	Q1JQ70	0.06	59763.9	3585.83	0.00521572	2.59743	Cytochrome P450 1B1	100150054	cyp1b1	CYP1B1	Cyp1b1	0.414551	3.41454
586	1	combine_zebrafish	IPI:IPI00507176	14	71666	54	1	14	1	0.05	Tax_Id=7955 Gene_Symbol=dclre1c Protein artemis	348	Q5RGE5	0.05	71711.4	3585.57	0.00521533	2.59723	Protein artemis	566285	dclre1c	DCLRE1C	Dclre1c	0.414519	3.41451
203	1	combine_zebrafish	tr|F1QFS2|F1QFS2_DANRE HAUS augmin-like complex subunit 6 OS=Danio rerio GN=haus6 PE=4 SV=1	49	89567	76	3	10	1	0.04	HAUS augmin-like complex subunit 6 OS=Danio rerio GN=haus6 PE=4 SV=1	263	F1QFS2	0.04	89624.2	3584.97	0.00521446	2.5968	HAUS augmin-like complex subunit 6	558814	haus6	HAUS6	Haus6	0.414447	3.41444
445	1	combine_zebrafish	IPI:IPI00497040	21	89100	33	1	14	1	0.04	Tax_Id=7955 Gene_Symbol=cdh15 M-cadherin	338	Q6T1F3	0.04	89156.1	3566.24	0.00518722	2.58324	Cadherin-15	565617	cdh15	CDH15	Cdh15	0.412172	3.41216
406	1	combine_zebrafish	IPI:IPI00504307	24	89026	70	1	12	1	0.04	Tax_Id=7955 Gene_Symbol=si:ch211-51l3.1 Exocyst complex component 3-like protein	366	A2AV37	0.04	89082	3563.28	0.00518291	2.58109	Exocyst complex component 3-like protein	567832	exoc3l1	EXOC3L1	Exoc3l	0.411811	3.4118
530	1	combine_zebrafish	IPI:IPI00996345	16	59280	16	1	7	1	0.06	Tax_Id=7955 Gene_Symbol=LOC562793 Uncharacterized protein	305	E7F9K1	0.06	59318.4	3559.1	0.00517684	2.57806	LIM domain-containing protein 1-like	562793	LOC562793	LIMD1	Limd1	0.411302	3.41129
162	1	combine_zebrafish	IPI:IPI00650609	110	0	16	9	4	1	0.26	Tax_Id=7955 Gene_Symbol=- 14 kDa protein	106	M9MMF1	0.26	13688.6	3559.03	0.00517674	2.57801	Immunoglobulin heavy variable 2 subgroup 1	378757	ighv2-2		Ighv2-2	0.411293	3.41129
189	1	combine_zebrafish	IPI:IPI00494678	56	71103	68	1	12	1	0.05	Tax_Id=7955 Gene_Symbol=si:ch211-232m7.1 Uncharacterized protein (Fragment)	255	F1QB35	0.05	71147.8	3557.39	0.00517435	2.57682	Spermatid perinuclear RNA-binding protein	557957	strbp	STRBP	Strbp	0.411093	3.41108
552	1	combine_zebrafish	IPI:IPI00961305	15	88844	40	1	11	1	0.04	Tax_Id=7955 Gene_Symbol=LOC100333299 protocadherin-10-like	556	No mapping	0.04	88899.4	3555.97	0.00517229	2.5758	Protocadherin-10-like	100333299	LOC100333299			0.41092	3.41091
581	1	combine_zebrafish	IPI:IPI00486762	14	118131	25	1	8	1	0.03	Tax_Id=7955 Gene_Symbol=ogt.1 O-GlcNAc transferase variant 1	91	F1QC55	0.03	118207	3546.21	0.00515808	2.56872	O-linked N-acetylglucosamine transferase	337685	ogt.1	OGT	Ogt	0.409726	3.40972
433	1	combine_zebrafish	gi|528470772|ref|XP_005163413	22	88437	62	1	14	1	0.04	PREDICTED: phospholipase C, delta 1b isoform X1 [Danio rerio]	90	No mapping	0.04	88493.4	3539.74	0.00514867	2.56404	Phospholipase C, delta 1b	337489	plcd1b	PLCD1	Plcd1	0.408932	3.40892
158	1	combine_zebrafish	IPI:IPI00614925	120	70716	93	14	16	1	0.05	Tax_Id=7955 Gene_Symbol=glsb glutaminase kidney isoform, mitochondrial	324	No mapping	0.05	70761.4	3538.07	0.00514624	2.56283	Glutaminase b	564746	glsb	GLS	Gls	0.408728	3.40872
179	1	combine_zebrafish	tr|F1QUA6|F1QUA6_DANRE Uncharacterized protein OS=Danio rerio GN=si:dkey-238o14	74	88344	100	9	17	1	0.04	Uncharacterized protein OS=Danio rerio GN=si:dkey-238o14.7 PE=4 SV=2	620	F1QUA6	0.04	88401	3536.04	0.00514329	2.56136						0.408479	3.40847
409	1	combine_zebrafish	tr|F1QUN1|F1QUN1_DANRE Uncharacterized protein (Fragment) OS=Danio rerio GN=znf143b PE=4 SV=1	23	70571	18	2	8	1	0.05	Uncharacterized protein (Fragment) OS=Danio rerio GN=znf143b PE=4 SV=1	132	F1QUN1	0.05	70615.9	3530.8	0.00513566	2.55756	Zinc finger protein 143	393954	znf143b	ZNF143	Zfp143	0.407834	3.40783
334	1	combine_zebrafish	IPI:IPI00831998	27	58751	35	1	4	1	0.06	Tax_Id=7955 Gene_Symbol=- Uncharacterized protein	630	E7F7R5	0.06	58789.6	3527.37	0.00513069	2.55508						0.407413	3.4074
508	1	combine_zebrafish	IPI:IPI00496826	17	176092	70	1	27	1	0.02	Tax_Id=7955 Gene_Symbol=lamc1 Laminin subunit gamma-1	36	Q1LVF0	0.02	176206	3524.11	0.00512594	2.55272	Laminin subunit gamma-1	286832	lamc1	LAMC1	Lamc1	0.407011	3.407
249	1	combine_zebrafish	gi|528523736|ref|XP_002667149	37	175965	438	1	23	1	0.02	PREDICTED: eukaryotic translation initiation factor 2-alpha kinase 4 [Danio rerio]	528	No mapping	0.02	176075	3521.51	0.00512216	2.55083	PREDICTED: eukaryotic translation initiation factor 2-alpha kinase 4	100149925	eif2ak4	EIF2AK4	Eif2ak4	0.40669	3.40668
434	1	combine_zebrafish	IPI:IPI00484255	22	43976	42	2	11	1	0.08	Tax_Id=7955 Gene_Symbol=acaa1 Uncharacterized protein	162	Q6GQN6	0.08	44003.6	3520.28	0.00512038	2.54995	3-ketoacyl-CoA thiolase, peroxisomal	431754	acaa1	ACAA1	Acaa1a	0.406539	3.40653
201	1	combine_zebrafish	IPI:IPI01007081	50	87902	29	4	11	1	0.04	Tax_Id=7955 Gene_Symbol=LOC100535599 protocadherin-10-like	573	No mapping	0.04	87955.9	3518.24	0.0051174	2.54846	PREDICTED: protocadherin-10-like	100535599	LOC100535599			0.406286	3.40628
363	1	combine_zebrafish	IPI:IPI00497207	26	50197	31	1	10	1	0.07	Tax_Id=7955 Gene_Symbol=nfs1 Uncharacterized protein	303	Q1LYQ9	0.07	50228.7	3516.01	0.00511415	2.54685	Cysteine desulfurase, mitochondrial	562714	nfs1	NFS1	Nfs1	0.406011	3.406
432	1	combine_zebrafish	tr|E9QEI2|E9QEI2_DANRE Uncharacterized protein OS=Danio rerio GN=slc13a5a PE=4 SV=1	22	58505	6	1	3	1	0.06	Uncharacterized protein OS=Danio rerio GN=slc13a5a PE=4 SV=1	196	E9QEI2	0.06	58543.9	3512.63	0.00510925	2.54441	Solute carrier family 13, member 5	503788	slc13a5a	SLC13A5	Slc13a5	0.405594	3.40559
418	1	combine_zebrafish	gi|56693287|ref|NP_001008608	23	43830	44	1	10	1	0.08	dihydroorotate dehydrogenase, mitochondrial [Danio rerio]	189	Q5PR57	0.08	43857.4	3508.59	0.00510337	2.54148	Dihydroorotate dehydrogenase (quinone), mitochondrial	494065	dhodh	DHODH	Dhodh	0.405094	3.40509
474	1	combine_zebrafish	IPI:IPI00510383	19	70105	64	1	18	1	0.05	Tax_Id=7955 Gene_Symbol=pls3 Uncharacterized protein	163	Q6DG81	0.05	70149.5	3507.48	0.00510174	2.54067	Plastin-3	436598	pls3	PLS3	Pls3	0.404956	3.40495
588	1	combine_zebrafish	IPI:IPI00773031	14	175174	55	1	17	1	0.02	Tax_Id=7955 Gene_Symbol=si:ch211-106n13.1 Uncharacterized protein	316	Q1LYI3	0.02	175283	3505.66	0.0050991	2.53935	E3 ubiquitin-protein ligase HECW1	563730	hecw1b	HECW1	Hecw1	0.404731	3.40472
534	1	combine_zebrafish	IPI:IPI00998404	16	49965	9	1	8	1	0.07	Tax_Id=7955 Gene_Symbol=- Uncharacterized protein	645	E7F611	0.07	49998.1	3499.87	0.00509068	2.53516						0.404013	3.40401
501	1	combine_zebrafish	IPI:IPI00510356	18	174825	200	2	33	1	0.02	Tax_Id=7955 Gene_Symbol=si:dkey-7l6.7 Uncharacterized protein	386	F1Q607	0.02	174937	3498.75	0.00508905	2.53435	DIP2 disco-interacting protein 2 homolog Cb (Drosophila)	569986	dip2cb	DIP2C	Dip2c	0.403874	3.40387
230	1	combine_zebrafish	IPI:IPI00773931	40	87409	366	4	10	1	0.04	Tax_Id=7955 Gene_Symbol=smurf2 E3 ubiquitin-protein ligase SMURF2	313	A9JRZ0	0.04	87464	3498.56	0.00508878	2.53421	E3 ubiquitin-protein ligase SMURF2	563633	smurf2	SMURF2	Smurf2	0.403851	3.40384
254	1	combine_zebrafish	IPI:IPI00920291	35	12486	32	1	2	1	0.28	Tax_Id=7955 Gene_Symbol=si:ch211-241d21.7 Novel protein similar to H.sapiens C1orf164, chromosome 1 open reading frame 164	257	No mapping	0.28	12494.1	3498.35	0.00508847	2.53406	Ring finger protein 220b	558091	rnf220b	RNF220	Rnf220	0.403825	3.40382
367	1	combine_zebrafish	gi|528491441|ref|XP_003199337	26	38843	456	2	15	1	0.09	PREDICTED: LOW QUALITY PROTEIN: serine/threonine-protein kinase pim-3 [Danio rerio]	394	No mapping	0.09	38867.6	3498.09	0.00508809	2.53387	Serine/threonine-protein kinase pim-3	570400	LOC570400			0.403792	3.40378
143	1	combine_zebrafish	IPI:IPI00993256	193	10277	7	7	1	1	0.34	Tax_Id=7955 Gene_Symbol=- Uncharacterized protein (Fragment)	617	F1R186	0.34	10283.4	3496.35	0.00508556	2.53261						0.403576	3.40357
366	1	combine_zebrafish	IPI:IPI00490604	26	34902	39	1	7	1	0.1	Tax_Id=7955 Gene_Symbol=abhd11 Abhydrolase domain-containing protein 11	175	Q6DRD9	0.1	34923.7	3492.37	0.00507978	2.52973	Alpha/beta hydrolase domain-containing protein 11	446169	abhd11	ABHD11	Abhd11	0.403082	3.40307
490	1	combine_zebrafish	IPI:IPI00493762	18	34901	21	3	5	1	0.1	Tax_Id=7955 Gene_Symbol=calhm2 Uncharacterized protein	102	Q6DBR8	0.1	34923.7	3492.37	0.00507977	2.52973	Calcium homeostasis modulator 2	368657	calhm2	CALHM2	Calhm2	0.403081	3.40307
316	1	combine_zebrafish	tr|B0UXI6|B0UXI6_DANRE Sodium-dependent phosphate transporter 1-A OS=Danio rerio GN=slc20a1a PE=4 SV=1	29	69788	79	1	4	1	0.05	Sodium-dependent phosphate transporter 1-A OS=Danio rerio GN=slc20a1a PE=4 SV=1	152	B0UXI6	0.05	69832.9	3491.65	0.00507872	2.5292	Sodium-dependent phosphate transporter 1-A	406458	slc20a1a	SLC20A1	Slc20a1	0.402992	3.40298
255	1	combine_zebrafish	IPI:IPI00846022	35	34884	9	1	4	1	0.1	Tax_Id=7955 Gene_Symbol=sc:d0139 Uncharacterized protein	516	F1RCN3	0.1	34906.8	3490.68	0.00507731	2.5285	Uncharacterized protein LOC100141487	100141487	si:ch211-66e2.3	ICAM1	Icam1	0.402871	3.40286
247	1	combine_zebrafish	gi|117606186|ref|NP_001038430	37	49822	146	8	9	1	0.07	TLD domain-containing protein 1 [Danio rerio]	292	Q1LWV7	0.07	49854.2	3489.79	0.00507602	2.52786	TLD domain-containing protein 1	561678	tldc1	TLDC1	Tldc1	0.402761	3.40275
208	1	combine_zebrafish	IPI:IPI00499569	47	12021	7	1	3	1	0.29	Tax_Id=7955 Gene_Symbol=pvalb7 Parvalbumin-7	141	Q804W2	0.29	12028.7	3488.31	0.00507387	2.52679	Parvalbumin-7	402807	pvalb7	PVALB	Pvalb	0.402577	3.40257
596	1	combine_zebrafish	gi|41053439|ref|NP_956611	13	87131	20	1	12	1	0.04	inhibitor of nuclear factor kappa-B kinase subunit alpha [Danio rerio]	115	Q4G3H4	0.04	87187.4	3487.5	0.00507269	2.5262	Inhibitor of nuclear factor kappa-B kinase subunit alpha	393287	chuk	CHUK	Chuk	0.402475	3.40247
161	1	combine_zebrafish	IPI:IPI00996662	114	12909	5	3	3	1	0.27	Tax_Id=7955 Gene_Symbol=- Uncharacterized protein (Fragment)	619	F1QT46	0.27	12916.6	3487.5	0.00507268	2.5262						0.402475	3.40247
380	1	combine_zebrafish	IPI:IPI00803348	26	174232	302	1	22	1	0.02	Tax_Id=7955 Gene_Symbol=zgc:103746 Uncharacterized protein	401	F1QLS0	0.02	174340	3486.79	0.00507166	2.52569	FH1/FH2 domain-containing protein 3	570795	fhod3b	FHOD3	Fhod3	0.402387	3.40238
476	1	combine_zebrafish	IPI:IPI00496748	19	69688	28	2	13	1	0.05	Tax_Id=7955 Gene_Symbol=pls1 Plastin 1	75	Q6P406	0.05	69732.1	3486.61	0.00507139	2.52555	Plastin-1	334273	pls1	PLS1	Pls1	0.402364	3.40236
469	1	combine_zebrafish	IPI:IPI00933571	20	49753	15	2	10	1	0.07	Tax_Id=7955 Gene_Symbol=zgc:153292 Zgc:153292 protein	474	A9JT68	0.07	49784.9	3484.94	0.00506897	2.52435	Uncharacterized protein LOC100003014	100003014	zgc:153292	THAP5		0.402157	3.40215
496	1	combine_zebrafish	IPI:IPI00902025	18	174079	271	1	21	1	0.02	Tax_Id=7955 Gene_Symbol=LOC100537160 Uncharacterized protein	582	E7FBT6	0.02	174186	3483.72	0.00506718	2.52346	Uncharacterized protein LOC100537160	100537160	LOC100537160			0.402004	3.402
480	1	combine_zebrafish	gi|528467863|ref|XP_005168429	19	58017	14	1	5	1	0.06	PREDICTED: probable serine/threonine-protein kinase kinX isoform X1 [Danio rerio]	304	No mapping	0.06	58052.4	3483.14	0.00506635	2.52304	PREDICTED: probable serine/threonine-protein kinase kinX isoform X1	562777	si:dkeyp-118a3.2			0.401933	3.40192
211	1	combine_zebrafish	gi|528470292|ref|XP_005163325	46	116018	108	3	26	1	0.03	PREDICTED: uncharacterized protein LOC101882577 isoform X1 [Danio rerio]	591	F1QJB0	0.03	116089	3482.68	0.00506568	2.52271	Uncharacterized protein (si:ch211-13f8.1)	101882577	si:ch211-13f8.1			0.401875	3.40187
296	1	combine_zebrafish	IPI:IPI00901809	31	34789	41	1	4	1	0.1	Tax_Id=7955 Gene_Symbol=LOC100334958 urotensin-2 receptor-like	568	I3IS68	0.1	34812.3	3481.23	0.00506356	2.52165	Uncharacterized protein (si:ch73-379f7.4)	100334958	si:ch73-379f7.4			0.401694	3.40169
400	1	combine_zebrafish	IPI:IPI00505006	24	57954	36	2	6	1	0.06	Tax_Id=7955 Gene_Symbol=chrna6 Neuronal nicotinic acetylcholine receptor alpha 6 subunit	234	Q0PJT9	0.06	57991.7	3479.5	0.00506105	2.52041	Neuronal acetylcholine receptor subunit alpha-6	555747	chrna6	CHRNA6	Chrna6	0.401478	3.40147
181	1	combine_zebrafish	IPI:IPI00508932	70	15107	17	1	8	1	0.23	Tax_Id=7955 Gene_Symbol=fabp11a;LOC100536788 Uncharacterized protein	581	Q66I80	0.23	15116.4	3476.76	0.00505707	2.51842	Fatty acid binding protein 11a	100536788	fabp11a	PMP2	Pmp2	0.401136	3.40113
259	1	combine_zebrafish	IPI:IPI00772061	35	57901	13	1	7	1	0.06	Tax_Id=7955 Gene_Symbol=LOC100332121 Uncharacterized protein	547	E7FAM4	0.06	57938.6	3476.32	0.00505642	2.5181	Uncharacterized protein (si:ch211-237c6.4)	100332121	si:ch211-237c6.4	GPR161		0.401081	3.40107
500	1	combine_zebrafish	IPI:IPI00482350	18	57892	20	1	10	1	0.06	Tax_Id=7955 Gene_Symbol=riok3 RIO kinase 3	173	Q6DEK0	0.06	57928.4	3475.7	0.00505553	2.51765	Serine/threonine-protein kinase RIO3	445220	riok3	RIOK3	Riok3	0.401004	3.401
193	1	combine_zebrafish	gi|528495206|ref|XP_005173015	53	11967	8	2	3	1	0.29	PREDICTED: ectonucleotide pyrophosphatase/phosphodiesterase family member 2-like [Danio rerio]	608	No mapping	0.29	11974.9	3472.71	0.00505118	2.51549						0.40063	3.40062
186	1	combine_zebrafish	IPI:IPI00486139	61	38560	68	7	5	1	0.09	Tax_Id=7955 Gene_Symbol=mul1a Mitochondrial ubiquitin ligase activator of nfkb 1-A	209	Q5M7X9	0.09	38585	3472.65	0.00505108	2.51544	Mitochondrial ubiquitin ligase activator of nfkb 1-A	553180	mul1a			0.400622	3.40061
362	1	combine_zebrafish	IPI:IPI00612845	26	34702	21	1	7	1	0.1	Tax_Id=7955 Gene_Symbol=stoml3 Uncharacterized protein	402	F1R973	0.1	34723.7	3472.37	0.00505067	2.51524	Stomatin-like protein 3	571219	stoml3	STOML3	Stoml3	0.400587	3.40058
1	11	combine_zebrafish	IPI:IPI00485936	65	10843	586	18	5	1	0.32	Tax_Id=7955 Gene_Symbol=dynlrb1 Uncharacterized protein	138	Q7ZUX8	0.32	10849.6	3471.86	0.00504994	2.51487	Uncharacterized protein (dynein, light chain, roadblock-type 1)	394163	dynlrb1	DYNLRB1	Dynlrb1	0.400523	3.40052
426	1	combine_zebrafish	IPI:IPI00998098	22	57792	37	1	7	1	0.06	Tax_Id=7955 Gene_Symbol=LOC100332786 sialic acid-binding Ig-like lectin 14-like	552	No mapping	0.06	57828.5	3469.71	0.00504681	2.51331	B-cell receptor CD22-like	100332786	LOC100332786	CD22	Cd22	0.400254	3.40025
405	1	combine_zebrafish	IPI:IPI00933090	24	86659	85	1	23	1	0.04	Tax_Id=7955 Gene_Symbol=nsun2 Uncharacterized protein	64	A5PMI3	0.04	86713.7	3468.55	0.00504512	2.51247	tRNA (cytosine(34)-C(5))-methyltransferase	325292	nsun2	NSUN2	Nsun2	0.400109	3.4001
292	1	combine_zebrafish	tr|F1QBC6|F1QBC6_DANRE Uncharacterized protein (Fragment) OS=Danio rerio GN=rap1gap2a PE=4 SV=1	31	69315	118	2	12	1	0.05	Uncharacterized protein (Fragment) OS=Danio rerio GN=rap1gap2a PE=4 SV=1	288	F1QBC6	0.05	69358.5	3467.93	0.00504422	2.51202	RAP1 GTPase activating protein 2a	561339	rap1gap2a			0.400031	3.40002
332	1	combine_zebrafish	IPI:IPI00772537	28	57749	40	1	6	1	0.06	Tax_Id=7955 Gene_Symbol=si:ch73-13b6.3 V-set and immunoglobulin domain-containing protein 10	485	B0CLX4	0.06	57784.8	3467.09	0.005043	2.51142	V-set and immunoglobulin domain-containing protein 10	100005564	vsig10	VSIG10	Vsig10	0.399927	3.39992
587	1	combine_zebrafish	IPI:IPI00488087	14	57741	14	1	3	1	0.06	Tax_Id=7955 Gene_Symbol=slc29a4 Equilibrative nucleoside transporter 4	270	A1L272	0.06	57779.4	3466.76	0.00504253	2.51118	Equilibrative nucleoside transporter 4	559668	slc29a4	SLC29A4	Slc29a4	0.399886	3.39988
301	1	combine_zebrafish	gi|528495164|ref|XP_005156032	30	345983	169	1	41	1	0.01	PREDICTED: uncharacterized protein LOC100537266 [Danio rerio]	81	No mapping	0.01	346200	3462	0.0050356	2.50773	Uncharacterized protein LOC335618	335618	wu:fj29h11			0.399288	3.39928
163	1	combine_zebrafish	IPI:IPI00832084	108	28823	64	13	8	1	0.12	Tax_Id=7955 Gene_Symbol=LOC794999 Uncharacterized protein	448	E7F9E2	0.12	28841.7	3461.01	0.00503415	2.50701	Granzyme K	794999	gzmk	GZMK	Gzmk	0.399164	3.39916
386	1	combine_zebrafish	tr|A8KBM7|A8KBM7_DANRE Armadillo repeat-containing protein 1 OS=Danio rerio GN=armc1 PE=2 SV=1	25	26605	27	1	10	1	0.13	Armadillo repeat-containing protein 1 OS=Danio rerio GN=armc1 PE=2 SV=1	190	A8KBM7	0.13	26621.6	3460.8	0.00503386	2.50686	Armadillo repeat-containing protein 1	494066	armc1	ARMC1	Armc1	0.399138	3.39913
511	1	combine_zebrafish	IPI:IPI00483275	17	18199	3	1	2	1	0.19	Tax_Id=7955 Gene_Symbol=tnnc Uncharacterized protein	20	Q9I8U8	0.19	18211	3460.1	0.00503283	2.50635	Troponin C type 2 (fast)	58082	tnnc	TNNC2	Tnnc2	0.399049	3.39904
147	1	combine_zebrafish	IPI:IPI00501310	160	28806	40	7	14	1	0.12	Tax_Id=7955 Gene_Symbol=pgam2 Phosphoglycerate mutase	410	Q7T3G4	0.12	28824.4	3458.93	0.00503113	2.5055	Phosphoglycerate mutase 2	572733	pgam2	PGAM2	Pgam2	0.398903	3.39889
522	1	combine_zebrafish	tr|F6NSS8|F6NSS8_DANRE Protein Wnt (Fragment) OS=Danio rerio GN=wnt9a PE=3 SV=1	17	43198	54	1	10	1	0.08	Protein Wnt (Fragment) OS=Danio rerio GN=wnt9a PE=3 SV=1	418	F6NSS8	0.08	43226.4	3458.11	0.00502994	2.50491	Protein Wnt-9a	751644	wnt9a	WNT9A	Wnt9a	0.3988	3.39879
298	1	combine_zebrafish	gi|528519467|ref|XP_005170678	30	20328	64	4	5	1	0.17	PREDICTED: coiled-coil domain-containing protein 106-like [Danio rerio]	609	No mapping	0.17	20340.3	3457.86	0.00502958	2.50473	PREDICTED: coiled-coil domain-containing protein 106-like					0.398769	3.39876
430	1	combine_zebrafish	tr|F1RAY0|F1RAY0_DANRE Importin subunit alpha OS=Danio rerio GN=kpna2 PE=3 SV=1	22	57563	9	1	6	1	0.06	Importin subunit alpha OS=Danio rerio GN=kpna2 PE=3 SV=1	164	F1RAY0	0.06	57598.5	3455.91	0.00502674	2.50332	Importin subunit alpha-1	436607	kpna2	KPNA2	Kpna2	0.398524	3.39852
372	1	combine_zebrafish	tr|F1QD77|F1QD77_DANRE Uncharacterized protein OS=Danio rerio GN=spint1a PE=4 SV=1	26	57559	20	1	8	1	0.06	Uncharacterized protein OS=Danio rerio GN=spint1a PE=4 SV=1	151	F1QD77	0.06	57596.4	3455.79	0.00502656	2.50323	Serine peptidase inhibitor, Kunitz type 1 a	406426	spint1a	SPINT1	Spint1	0.398508	3.3985
403	1	combine_zebrafish	gi|380503870|ref|NP_001244112	24	57534	49	1	9	1	0.06	nuclear factor, erythroid 2-like 2b [Danio rerio]	588	G8DKA8	0.06	57570.4	3454.23	0.00502429	2.5021	Nuclear factor, erythroid 2-like 2b	100873093	nfe2l2b			0.398312	3.3983
348	1	combine_zebrafish	IPI:IPI00504404	27	23010	12	2	3	1	0.15	Tax_Id=7955 Gene_Symbol=si:dkeyp-74c5.3;fgf22 Uncharacterized protein	489	Q1XG76	0.15	23024.6	3453.69	0.00502351	2.50171	Fibroblast growth factor 22	100005852	fgf22	FGF22	Fgf22	0.398245	3.39824
124	1	combine_zebrafish	IPI:IPI00901782	305	172487	133	31	19	1	0.02	Tax_Id=7955 Gene_Symbol=LOC100007192 Uncharacterized protein	498	F1QA99	0.02	172592	3451.85	0.00502083	2.50037	Cadherin-4	100007192	LOC100007192	CDH24	Cdh24	0.398013	3.398
167	1	combine_zebrafish	IPI:IPI00897947	91	8843	10	6	4	1	0.39	Tax_Id=7955 Gene_Symbol=wu:fj16a03 hypothetical protein LOC335475 isoform 1	80	No mapping	0.39	8849.56	3451.33	0.00502008	2.5	Hypothetical protein LOC335475 isoform 1	335475	wu:fj16a03			0.397948	3.39794
282	1	combine_zebrafish	gi|528472316|ref|XP_005168505	32	28742	41	1	13	1	0.12	PREDICTED: tropomyosin alpha-4 chain isoform X2 [Danio rerio]	60	No mapping	0.12	28759.2	3451.11	0.00501975	2.49984	PREDICTED: tropomyosin alpha-4 chain isoform X2	324244	tpm4b	0	Tpm4	0.39792	3.39791
531	1	combine_zebrafish	gi|76253792|ref|NP_001028893	16	114937	104	1	19	1	0.03	integrin alpha-V precursor [Danio rerio]	534	Q3LTM3	0.03	115009	3450.28	0.00501856	2.49924	Integrin alpha-V	100151255	itgav	ITGAV	Itgav	0.397816	3.39781
414	1	combine_zebrafish	IPI:IPI00897778	23	31337	71	3	9	1	0.11	Tax_Id=7955 Gene_Symbol=LOC100002333 Uncharacterized protein	471	F1RA31	0.11	31357.6	3449.33	0.00501717	2.49855	Uncharacterized protein LOC100002333	100002333	LOC100002333			0.397696	3.39769
510	1	combine_zebrafish	IPI:IPI00901352	17	114890	61	1	13	1	0.03	Tax_Id=7955 Gene_Symbol=ogdhl Uncharacterized protein	266	E7FGK9	0.03	114963	3448.9	0.00501654	2.49824	2-oxoglutarate dehydrogenase-like, mitochondrial	559207	ogdhl	OGDHL	Ogdhl	0.397642	3.39763
584	1	combine_zebrafish	IPI:IPI00862248	14	43075	38	1	6	1	0.08	Tax_Id=7955 Gene_Symbol=fut9 Uncharacterized protein	186	F6NWZ6	0.08	43102	3448.16	0.00501546	2.4977	Fucosyltransferase 9b	492813	fut9b			0.397549	3.39754
478	1	combine_zebrafish	IPI:IPI00996473	19	114791	61	1	14	1	0.03	Tax_Id=7955 Gene_Symbol=LOC100536116 Uncharacterized protein	577	E7F4F3	0.03	114864	3445.91	0.00501219	2.49607	Uncharacterized protein LOC100536116	100536116	LOC100536116			0.397265	3.39726
241	1	combine_zebrafish	IPI:IPI00961519	38	0	80	3	10	1	0.06		563	E7EYQ3	0.06	57406.3	3444.38	0.00500997	2.49496	GTPase IMAP family member 8	100334176	LOC100334176			0.397072	3.39706
138	1	combine_zebrafish	tr|B0R0N8|B0R0N8_DANRE Uncharacterized protein OS=Danio rerio GN=si:ch211-133n4	220	34414	17	6	5	1	0.1	Uncharacterized protein OS=Danio rerio GN=si:ch211-133n4.9 PE=4 SV=1	466	B0R0N8	0.1	34436.2	3443.62	0.00500887	2.49442	Uncharacterized protein LOC100000061	100000061	si:ch211-133n4.9			0.396977	3.39697
444	1	combine_zebrafish	IPI:IPI00960676	21	85976	27	1	12	1	0.04	Tax_Id=7955 Gene_Symbol=gramd1b Uncharacterized protein	550	E7F9Y2	0.04	86030.1	3441.2	0.00500535	2.49266	GRAM domain-containing protein 1B	100332318	gramd1b	GRAMD1B	Gramd1b	0.396672	3.39666
385	1	combine_zebrafish	IPI:IPI00504469	25	31241	11	1	3	1	0.11	Tax_Id=7955 Gene_Symbol=rad1 Uncharacterized protein	130	Q6P2T4	0.11	31261.5	3438.76	0.0050018	2.49089	Cell cycle checkpoint protein RAD1	393872	rad1	RAD1	Rad1	0.396363	3.39636
312	1	combine_zebrafish	IPI:IPI00998989	29	10410	13	1	1	1	0.33	Tax_Id=7955 Gene_Symbol=- Uncharacterized protein	627	E7EXL4	0.33	10416.5	3437.44	0.00499988	2.48994						0.396197	3.39619
450	1	combine_zebrafish	IPI:IPI00511683	21	85869	85	2	20	1	0.04	Tax_Id=7955 Gene_Symbol=trim46 Uncharacterized protein	385	E7F8R6	0.04	85924.5	3436.98	0.0049992	2.4896	Tripartite motif-containing protein 46	569905	trim46	TRIM46	Trim46	0.396138	3.39613
171	1	combine_zebrafish	IPI:IPI00619423	87	13210	19	1	7	1	0.26	Tax_Id=7955 Gene_Symbol=- 13 kDa protein	290	M9MME7	0.26	13219	3436.95	0.00499915	2.48958	Uncharacterized protein ( Immunoglobulin heavy variable 4-3)	561498	ighv4-3			0.396134	3.39613
360	1	combine_zebrafish	tr|F1QZ55|F1QZ55_DANRE Uncharacterized protein (Fragment) OS=Danio rerio GN=sh3pxd2ab PE=4 SV=1	26	85852	64	1	14	1	0.04	Uncharacterized protein (Fragment) OS=Danio rerio GN=sh3pxd2ab PE=4 SV=1	367	F1QZ55	0.04	85905.1	3436.2	0.00499808	2.48904	SH3 and PX domains 2Ab	567923	sh3pxd2ab			0.39604	3.39603
194	1	combine_zebrafish	IPI:IPI00896989	53	22890	172	1	7	1	0.15	Tax_Id=7955 Gene_Symbol=zgc:194281 UPF0684 protein C5orf30 homolog	390	B3DHS1	0.15	22904.4	3435.65	0.00499728	2.48864	UNC119-binding protein C5orf30 homolog	570279	zgc:194281	C5orf30	D1Ertd622e	0.395971	3.39596
370	1	combine_zebrafish	IPI:IPI00505836	26	10400	14	1	5	1	0.33	Tax_Id=7955 Gene_Symbol=icn ictacalcin	86	Q6XG62	0.33	10407	3434.31	0.00499532	2.48767	Ictacalcin	336655	icn	S100A4	S100a4	0.395801	3.39579
114	1	combine_zebrafish	tr|F1R1W4|F1R1W4_DANRE Uncharacterized protein (Fragment) OS=Danio rerio GN=b2ml PE=4 SV=1	474	11070	25	18	3	1	0.31	Uncharacterized protein (Fragment) OS=Danio rerio GN=b2ml PE=4 SV=1	433	F1R1W4	0.31	11077.8	3434.1	0.00499502	2.48752	Beta-2 microglobulin	791742	b2ml	B2M	B2m	0.395775	3.39577
281	1	combine_zebrafish	IPI:IPI01006152	32	10714	16	1	5	1	0.32	Tax_Id=7955 Gene_Symbol=LOC100536613 hypothetical protein LOC100536613	579	No mapping	0.32	10721.7	3430.95	0.00499043	2.48523	Hypothetical protein LOC100536613	100536613	LOC100536613			0.395375	3.39537
205	1	combine_zebrafish	IPI:IPI00497751	48	22856	22	1	2	1	0.15	Tax_Id=7955 Gene_Symbol=c1ql4l Novel protein similar to vertebrate gliacolin	499	Q7T137	0.15	22871	3430.66	0.00499001	2.48502	Complement component 1, q subcomponent-like 4 like	100007371	c1ql4l			0.395339	3.39533
297	1	combine_zebrafish	IPI:IPI00613017	31	22855	25	1	4	1	0.15	Tax_Id=7955 Gene_Symbol=si:ch73-18j6.1;LOC100537357 Uncharacterized protein	254	A5WVX0	0.15	22869.2	3430.38	0.00498961	2.48483	Inosine triphosphate pyrophosphatase	557834	itpa	ITPA	Itpa	0.395304	3.3953
572	1	combine_zebrafish	gi|528507248|ref|XP_001334115	14	85660	146	1	17	1	0.04	PREDICTED: WASP homolog-associated protein with actin, membranes and microtubules-like [Danio rerio]	444	No mapping	0.04	85714.2	3428.57	0.00498697	2.48351	PREDICTED: WASP homolog-associated protein with actin, membranes and microtubules-like	794202	whamm	WHAMM	Whamm	0.395074	3.39507
245	1	combine_zebrafish	gi|528507061|ref|XP_005158981	38	68521	22	1	10	1	0.05	PREDICTED: uncharacterized protein LOC101884101 [Danio rerio]	598	No mapping	0.05	68564.7	3428.24	0.00498649	2.48327	Uncharacterized protein LOC101884101	101884101	LOC101884101			0.395032	3.39502
431	1	combine_zebrafish	IPI:IPI00897308	22	85644	78	1	17	1	0.04	Tax_Id=7955 Gene_Symbol=LOC100148950 Uncharacterized protein	523	E7FFC7	0.04	85696.6	3427.86	0.00498594	2.483	Formin-1-like	100148950	LOC100148950	FMN1	Fmn1	0.394985	3.39498
563	1	combine_zebrafish	gi|528516439|ref|XP_005161829	15	26342	14	1	4	1	0.13	PREDICTED: uncharacterized protein LOC101884337 [Danio rerio]	600	No mapping	0.13	26359	3426.66	0.0049842	2.48213	Uncharacterized protein LOC101884337	101884337	LOC101884337			0.394833	3.39482
349	1	combine_zebrafish	tr|R4GEL9|R4GEL9_DANRE Uncharacterized protein OS=Danio rerio GN=wu:fc41e04 PE=4 SV=1	27	68488	61	1	10	1	0.05	Uncharacterized protein OS=Danio rerio GN=wu:fc41e04 PE=4 SV=1	111	R4GEL9	0.05	68531.4	3426.57	0.00498406	2.48206	Ankyrin repeat domain-containing protein 27	386887	wu:fc41e04	ANKRD27	Ankrd27	0.394821	3.39481
305	1	combine_zebrafish	IPI:IPI00495094	30	85610	53	1	19	1	0.04	Tax_Id=7955 Gene_Symbol=mark1 Mark1 protein	476	A9JR88	0.04	85663.7	3426.55	0.00498403	2.48205	Serine/threonine-protein kinase MARK1	100003170	mark1	MARK1	Mark1	0.394818	3.39481
225	1	combine_zebrafish	tr|F1R1F2|F1R1F2_DANRE Uncharacterized protein (Fragment) OS=Danio rerio GN=igfals PE=4 SV=1	42	68443	23	2	12	1	0.05	Uncharacterized protein (Fragment) OS=Danio rerio GN=igfals PE=4 SV=1	399	F1R1F2	0.05	68486	3424.3	0.00498076	2.48042	Insulin-like growth factor-binding protein complex acid labile subunit	570758	igfals	IGFALS	Igfals	0.394533	3.39452
492	1	combine_zebrafish	IPI:IPI00487122	18	56956	107	1	15	1	0.06	Tax_Id=7955 Gene_Symbol=cct4 T-complex protein 1 subunit delta	122	Q6P123	0.06	56992.4	3419.54	0.00497384	2.47697	T-complex protein 1 subunit delta	393555	cct4	CCT4	Cct4	0.393929	3.39392
206	1	combine_zebrafish	IPI:IPI00758873	47	56933	27	2	11	1	0.06	Tax_Id=7955 Gene_Symbol=zgc:136807 Zgc:136807	415	Q1RLV2	0.06	56970.4	3418.23	0.00497193	2.47602	Coagulation factor IX	678552	f9b	F9	F9	0.393762	3.39375
575	1	combine_zebrafish	IPI:IPI00854160	14	34121	57	1	9	1	0.1	Tax_Id=7955 Gene_Symbol=col28a1 Uncharacterized protein	229	A5WUJ9	0.1	34142.7	3414.27	0.00496618	2.47316	C ollagen alpha-1(XXVIII) chain	555428	col28a1	COL28A1	Col28a1	0.39326	3.39325
299	1	combine_zebrafish	IPI:IPI00851901	30	48736	98	1	6	1	0.07	Tax_Id=7955 Gene_Symbol=LOC100330649 torsin family protein C9orf167 homolog	204	No mapping	0.07	48766.9	3413.69	0.00496532	2.47273	Torsin-4A	550133	tor4aa	TOR4A	Tor4a	0.393185	3.39318
266	1	combine_zebrafish	IPI:IPI00490710	34	48730	57	1	24	1	0.07	Tax_Id=7955 Gene_Symbol=LOC795615 Gag-like protein	452	Q76IL0	0.07	48761.6	3413.31	0.00496478	2.47246	Uncharacterized protein (Gag-like protein)	795615	LOC795615			0.393137	3.39313
539	1	combine_zebrafish	IPI:IPI00997313	16	68205	151	1	21	1	0.05	Tax_Id=7955 Gene_Symbol=LOC100535530 cell cycle progression protein 1-like, partial	572	H9GZ65	0.05	68247.4	3412.37	0.00496341	2.47178	Cell cycle progression protein 1-like	100535530	LOC100535530	CCPG1	Ccpg1	0.393018	3.39301
542	1	combine_zebrafish	IPI:IPI00492716	16	56836	24	1	5	1	0.06	Tax_Id=7955 Gene_Symbol=LOC559222 Uncharacterized protein (Fragment)	267	F1QZF0	0.06	56872.5	3412.35	0.00496338	2.47176	Activin A receptor, type IBb	559222	acvr1bb	ACVR1B	Acvr1b	0.393015	3.39301
356	1	combine_zebrafish	IPI:IPI00934195	26	48716	75	4	9	1	0.07	Tax_Id=7955 Gene_Symbol=- Uncharacterized protein (Fragment)	632	F1QIZ4	0.07	48747.4	3412.32	0.00496334	2.47174						0.393011	3.393
387	1	combine_zebrafish	IPI:IPI00972411	25	113668	151	1	27	1	0.03	Tax_Id=7955 Gene_Symbol=rnf40 Uncharacterized protein (Fragment)	460	F1QXU6	0.03	113739	3412.17	0.00496312	2.47163	E3 ubiquitin-protein ligase BRE1B	798088	rnf40	RNF40	Rnf40	0.392992	3.39298
448	1	combine_zebrafish	IPI:IPI00997287	21	24353	21	1	2	1	0.14	Tax_Id=7955 Gene_Symbol=- Uncharacterized protein	611	E7F1U9	0.14	24368.5	3411.6	0.00496228	2.47122						0.392919	3.39291
319	1	combine_zebrafish	tr|F1R242|F1R242_DANRE DNA topoisomerase (Fragment) OS=Danio rerio GN=top3a PE=3 SV=1	29	113636	58	1	17	1	0.03	DNA topoisomerase (Fragment) OS=Danio rerio GN=top3a PE=3 SV=1	629	F1R242	0.03	113709	3411.27	0.00496181	2.47098						0.392878	3.39287
477	1	combine_zebrafish	IPI:IPI00808926	19	56806	11	1	8	1	0.06	Tax_Id=7955 Gene_Symbol=si:ch211-224l10.4 Uncharacterized protein	387	E7FCM0	0.06	56843.7	3410.62	0.00496087	2.47051	Uncharacterized protien (si:ch211-224l10.4)	570038	si:ch211-224l10.4			0.392795	3.39279
1	12	combine_zebrafish	IPI:IPI00501754	53	21296	660	17	6	1	0.16	Tax_Id=7955 Gene_Symbol=tmco1 Tmco1 protein	109	Q6DGW9	0.16	21310.2	3409.63	0.00495942	2.46979	Tmco1 protein (transmembrane and coiled-coil domain-containing protein 1)	378980	tmco1	TMCO1	Tmco1	0.392669	3.39266
279	1	combine_zebrafish	tr|F1QKZ1|F1QKZ1_DANRE Uncharacterized protein (Fragment) OS=Danio rerio GN=si:ch73-72b7	32	68133	72	2	14	1	0.05	Uncharacterized protein (Fragment) OS=Danio rerio GN=si:ch73-72b7.1 PE=4 SV=1	614	F1QKZ1	0.05	68176.6	3408.83	0.00495826	2.46921						0.392567	3.39256
566	1	combine_zebrafish	IPI:IPI00933997	15	113535	181	1	18	1	0.03	Tax_Id=7955 Gene_Symbol=LOC100001302 Uncharacterized protein	469	E7EYF3	0.03	113607	3408.2	0.00495734	2.46876	Ubiquitin-like modifier activating enzyme 7	100001302	uba7	UBA7	Uba7	0.392486	3.39248
318	1	combine_zebrafish	IPI:IPI00993915	29	26191	51	1	8	1	0.13	Tax_Id=7955 Gene_Symbol=- Uncharacterized protein (Fragment)	628	F1QTZ5	0.13	26207.9	3407.02	0.00495563	2.4679						0.392336	3.39233
260	1	combine_zebrafish	gi|528476144|ref|XP_005164682	34	68030	125	5	18	1	0.05	PREDICTED: neuroepithelial cell-transforming gene 1 protein isoform X1 [Danio rerio]	187	No mapping	0.05	68072.5	3403.63	0.00495069	2.46544	0	493607	net1	NET1	Net1	0.391903	3.3919
489	1	combine_zebrafish	IPI:IPI00490903	18	169977	142	1	33	1	0.02	Tax_Id=7955 Gene_Symbol=LOC561425 ubiquitin carboxyl-terminal hydrolase 19	61	No mapping	0.02	170083	3401.66	0.00494783	2.46402	Ubiquitin carboxyl-terminal hydrolase 19	324335	usp19	USP19	Usp19	0.391652	3.39164
172	1	combine_zebrafish	IPI:IPI00634890	86	169940	126	27	27	1	0.02	Tax_Id=7955 Gene_Symbol=- Uncharacterized protein	593	E7F0I8	0.02	170049	3400.98	0.00494684	2.46353	Uncharacterized protein (Sterile alpha motif domain-containing protein 9-like)	101882642	LOC101882642			0.391565	3.39156
328	1	combine_zebrafish	tr|F1QYJ6|F1QYJ6_DANRE Uncharacterized protein OS=Danio rerio GN=sult6b1 PE=4 SV=1	28	33973	107	1	8	1	0.1	Uncharacterized protein OS=Danio rerio GN=sult6b1 PE=4 SV=1	50	F1QYJ6	0.1	33994.9	3399.49	0.00494468	2.46245	Sulfotransferase 6B1	322462	sult6b1	SULT6B1	Sult6b1	0.391376	3.39137
240	1	combine_zebrafish	IPI:IPI00484930	39	48517	13	1	9	1	0.07	Tax_Id=7955 Gene_Symbol=f7 Coagulation factor VII	28	Q8JHD0	0.07	48548.1	3398.36	0.00494304	2.46163	Coagulation factor VII	114423	f7			0.391231	3.39122
435	1	combine_zebrafish	IPI:IPI00865685	22	16977	23	1	6	1	0.2	Tax_Id=7955 Gene_Symbol=- Uncharacterized protein	597	E7FCV1	0.2	16988.2	3397.63	0.00494198	2.4611	Uncharacterized LOC101883860	101883860	LOC101883860			0.391138	3.39113
579	1	combine_zebrafish	tr|E7F238|E7F238_DANRE Uncharacterized protein OS=Danio rerio GN=CABZ01059390	14	24246	45	1	4	1	0.14	Uncharacterized protein OS=Danio rerio GN=CABZ01059390.1 PE=4 SV=1	137	E7F238	0.14	24262.2	3396.71	0.00494063	2.46043	Mitochondrial dicarboxylate carrier	394147	slc25a10			0.391019	3.39101
546	1	combine_zebrafish	IPI:IPI00483753	15	84857	29	1	14	1	0.04	Tax_Id=7955 Gene_Symbol=- Uncharacterized protein	237	Q1L618	0.04	84910.6	3396.43	0.00494022	2.46023	Procollagen-lysine,2-oxoglutarate 5-dioxygenase 3	556077	plod3	PLOD3	Plod3	0.390983	3.39098
198	1	combine_zebrafish	gi|125840623|ref|XP_001340757	51	37700	37	9	3	1	0.09	PREDICTED: uncharacterized protein LOC100000596 isoform X1 [Danio rerio]	613	No mapping	0.09	37725.6	3395.3	0.00493858	2.45941						0.390839	3.39083
330	1	combine_zebrafish	IPI:IPI01006224	28	26095	25	3	5	1	0.13	Tax_Id=7955 Gene_Symbol=LOC100332348 hypothetical protein LOC100332348	551	No mapping	0.13	26112.3	3394.6	0.00493756	2.45891	Uncharacterized protein LOC100332348	100332348	LOC100332348			0.39075	3.39074
295	1	combine_zebrafish	IPI:IPI00809828	31	42390	89	1	9	1	0.08	Tax_Id=7955 Gene_Symbol=zgc:158260;LOC100536753 Zgc:158260	404	A0PJQ6	0.08	42416.7	3393.34	0.00493572	2.45799	Uncharacterized protein LOC571389	571389	zgc:158260	FAM47E		0.390588	3.39058
233	1	combine_zebrafish	tr|I3ISC4|I3ISC4_DANRE Uncharacterized protein OS=Danio rerio GN=tuba8l4 PE=4 SV=1	40	16139	2	1	2	1	0.21	Uncharacterized protein OS=Danio rerio GN=tuba8l4 PE=4 SV=1	112	I3ISC4	0.21	16149.3	3391.36	0.00493285	2.45656	Tubulin, alpha 8 like 4	393154	tuba8l4	TUBA4A	Tuba4a	0.390335	3.39033
463	1	combine_zebrafish	gi|18858265|ref|NP_571925	20	56480	82	2	7	1	0.06	retinal dehydrogenase 2 [Danio rerio]	30	Q90XS8	0.06	56515.8	3390.95	0.00493225	2.45626	Retinal dehydrogenase 2	116713	aldh1a2	ALDH1A2	Aldh1a2	0.390283	3.39027
307	1	combine_zebrafish	IPI:IPI00855512	30	37589	26	3	10	1	0.09	Tax_Id=7955 Gene_Symbol=- Uncharacterized protein	626	F1RB92	0.09	37613	3385.17	0.00492385	2.45208						0.389542	3.38953
200	1	combine_zebrafish	IPI:IPI00933586	51	48328	73	9	5	1	0.07	Tax_Id=7955 Gene_Symbol=LOC100002268 Uncharacterized protein	470	E7F934	0.07	48358.4	3385.09	0.00492372	2.45201	Uncharacterized protein (family with sequence similarity 196, member Ab)	100002268	fam196ab	FAM196A	Fam196a	0.389531	3.38952
527	1	combine_zebrafish	tr|Q6TH34|Q6TH34_DANRE Cell division cycle 42 OS=Danio rerio GN=cdc42 PE=2 SV=1	16	21130	41	3	6	1	0.16	Cell division cycle 42 OS=Danio rerio GN=cdc42 PE=2 SV=1	87	Q6TH34	0.16	21143.5	3382.96	0.00492064	2.45048	Cell division control protein 42 homolog	336839	cdc42	CDC42	Cdc42	0.389259	3.38925
460	1	combine_zebrafish	IPI:IPI00865003	20	30726	26	1	3	1	0.11	Tax_Id=7955 Gene_Symbol=- Uncharacterized protein (Fragment)	639	F1QRL1	0.11	30746.2	3382.08	0.00491936	2.44984						0.389146	3.38914
215	1	combine_zebrafish	IPI:IPI00899660	45	84482	54	1	8	1	0.04	Tax_Id=7955 Gene_Symbol=fam160b1 Uncharacterized protein	507	B8A6I4	0.04	84535.4	3381.42	0.00491839	2.44936	Protein FAM160B1	100038786	fam160b1	FAM160B1	Fam160b1	0.38906	3.38905
436	1	combine_zebrafish	IPI:IPI00503103	22	56310	17	2	8	1	0.06	Tax_Id=7955 Gene_Symbol=cyp2j28 Cyp2j28 protein	33	Q98T96	0.06	56346.1	3380.77	0.00491744	2.44889	Cytochrome P450, family 2, subfamily AD, polypeptide 2	259306	cyp2ad2	CYP2J2	Cyp2j6	0.388977	3.38897
303	1	combine_zebrafish	tr|F1R102|F1R102_DANRE Uncharacterized protein OS=Danio rerio GN=strada PE=4 SV=1	30	24127	35	2	3	1	0.14	Uncharacterized protein OS=Danio rerio GN=strada PE=4 SV=1	78	F1R102	0.14	24142.1	3379.9	0.00491617	2.44825	STE20-related kinase adapter protein alpha	334550	strada	STRADA	Strada	0.388865	3.38886
275	1	combine_zebrafish	IPI:IPI00961938	33	14056	19	1	4	1	0.24	Tax_Id=7955 Gene_Symbol=LOC100148673 serine/threonine-protein kinase pim-3-like	521	No mapping	0.24	14065.2	3375.65	0.00491	2.44518	Uncharacterized protein (Serine/threonine-protein kinase pim-3-like)	100148673	LOC100148673			0.388319	3.38831
265	1	combine_zebrafish	IPI:IPI00617254	34	112416	49	1	12	1	0.03	Tax_Id=7955 Gene_Symbol=adamts1 A disintegrin and metalloproteinase with thrombospondin motifs 1	332	H9GXE0	0.03	112489	3374.66	0.00490856	2.44446	A disintegrin and metalloproteinase with thrombospondin motifs 1	565145	adamts1	ADAMTS1	Adamts1	0.388192	3.38818
129	1	combine_zebrafish	IPI:IPI00619489	263	48147	13	4	7	1	0.07	Tax_Id=7955 Gene_Symbol=LOC100149189 Uncharacterized protein	524	A9C4A2	0.07	48179	3372.53	0.00490546	2.44292	Complement factor properdin	100149189	si:ch73-237c6.1	CFP	Cfp	0.387917	3.38791
327	1	combine_zebrafish	gi|528488334|ref|XP_003199162	28	112341	108	1	13	1	0.03	PREDICTED: flocculation protein FLO11, partial [Danio rerio]	213	No mapping	0.03	112409	3372.27	0.00490508	2.44273	Rab11 family-interacting protein 1	553374	rab11fip1a	RAB11FIP1	Rab11fip1	0.387883	3.38788
576	1	combine_zebrafish	gi|528488281|ref|XP_005167280	14	48141	38	1	9	1	0.07	PREDICTED: RNA binding motif protein 39b isoform X2 [Danio rerio]	201	No mapping	0.07	48172.3	3372.06	0.00490478	2.44258	PREDICTED: RNA binding motif protein 39b isoform X2	541556	rbm39b			0.387857	3.38785
156	1	combine_zebrafish	tr|X1WFH0|X1WFH0_DANRE Uncharacterized protein OS=Danio rerio GN=bckdhbl PE=4 SV=1	122	30584	8	2	5	1	0.11	Uncharacterized protein OS=Danio rerio GN=bckdhbl PE=4 SV=1	231	X1WFH0	0.11	30604.2	3366.47	0.00489664	2.43853	Branched chain keto acid dehydrogenase E1, beta polypeptide, like	555648	bckdhbl			0.387136	3.38713
438	1	combine_zebrafish	gi|528505402|ref|XP_005173632	21	48057	19	1	12	1	0.07	PREDICTED: Usher syndrome type-1G protein-like [Danio rerio]	638	No mapping	0.07	48087.5	3366.12	0.00489614	2.43828						0.387091	3.38708
165	1	combine_zebrafish	IPI:IPI00500374	102	37341	52	2	7	1	0.09	Tax_Id=7955 Gene_Symbol=LOC564958 intelectin-1-like	328	F1QYP1	0.09	37364.7	3362.82	0.00489134	2.43589	Intelectin-1-like	564958	LOC564958	ITLN1	Itln1	0.386665	3.38666
568	1	combine_zebrafish	IPI:IPI00997238	14	55980	24	1	12	1	0.06	Tax_Id=7955 Gene_Symbol=- Uncharacterized protein	424	F1QWM1	0.06	56016.2	3360.97	0.00488865	2.43455	Regulator of G-protein signaling 9	767636	rgs9a	RGS9	Rgs9	0.386426	3.38642
329	1	combine_zebrafish	gi|528511817|ref|XP_005160797	28	41968	23	1	11	1	0.08	PREDICTED: vasohibin-2 isoform X1 [Danio rerio]	301	No mapping	0.08	41994.7	3359.58	0.00488662	2.43354	Vasohibin-2	562668	vash2	VASH2	Vash2	0.386246	3.38624
545	1	combine_zebrafish	IPI:IPI00972323	15	83898	34	1	13	1	0.04	Tax_Id=7955 Gene_Symbol=LOC792596 Uncharacterized protein	437	E7FAL6	0.04	83950.8	3358.03	0.00488437	2.43242	Histone deacetylase 7b	792596	hdac7b			0.386046	3.38604
315	1	combine_zebrafish	gi|528473956|ref|XP_005171679	29	37239	27	2	8	1	0.09	PREDICTED: GTPase IMAP family member 7-like [Danio rerio]	405	No mapping	0.09	37262.2	3353.6	0.00487793	2.42921	PREDICTED: GTPase IMAP family member 4-like	571582	LOC571582			0.385473	3.38546
196	1	combine_zebrafish	IPI:IPI00488248	52	16757	13	1	4	1	0.2	Tax_Id=7955 Gene_Symbol=mylz3 Uncharacterized protein	21	Q9I8U7	0.2	16767.9	3353.58	0.00487789	2.42919	Myosin, light polypeptide 3, skeletal muscle	58143	mylz3	MYL1	Myl1	0.38547	3.38546
250	1	combine_zebrafish	gi|528491758|ref|XP_005155636	37	67024	103	8	13	1	0.05	PREDICTED: protein LAP2 isoform X4 [Danio rerio]	353	No mapping	0.05	67066.5	3353.33	0.00487753	2.42901	PREDICTED: protein LAP2 isoform X4	566811	erbb2ip	ERBB2IP	Erbb2ip	0.385437	3.38543
536	1	combine_zebrafish	IPI:IPI00650812	16	41884	8	1	5	1	0.08	Tax_Id=7955 Gene_Symbol=si:dkey-103k4.2 e3 ubiquitin-protein ligase TRIM21	457	F1QP57	0.08	41911	3352.88	0.00487688	2.42869	Uncharacterized protein si:dkey-103k4.2	796627	si:dkey-103k4.2			0.385379	3.38537
498	1	combine_zebrafish	IPI:IPI00829319	18	47865	24	1	8	1	0.07	Tax_Id=7955 Gene_Symbol=zgc:158404 Zgc:158404	245	A1L1V3	0.07	47894.6	3352.62	0.00487651	2.4285	Uncharacterized protein LOC557029	557029	zgc:158404	PLEKHS1	Plekhs1	0.385346	3.38534
557	1	combine_zebrafish	gi|528473215|ref|XP_005164376	15	30458	16	1	7	1	0.11	PREDICTED: NAD(P)(+)--arginine ADP-ribosyltransferase 2-like [Danio rerio]	592	No mapping	0.11	30477.8	3352.56	0.00487642	2.42845	NAD(P)(+)--arginine ADP-ribosyltransferase 2-like	101882582	LOC101882582	ART4	Art4	0.385338	3.38533
525	1	combine_zebrafish	IPI:IPI00506500	16	55841	81	1	10	1	0.06	Tax_Id=7955 Gene_Symbol=fsd1 Fibronectin type III and SPRY domain-containing protein 1	352	Q1LY10	0.06	55875.9	3352.55	0.0048764	2.42845	Fibronectin type III and SPRY domain-containing protein 1	566722	fsd1	FSD1	Fsd1	0.385337	3.38533
455	1	combine_zebrafish	sp|Q6DC53|CTU2_DANRE Cytoplasmic tRNA 2-thiolation protein 2 OS=Danio rerio GN=ctu2 PE=2 SV=2	20	55789	28	1	8	1	0.06	Cytoplasmic tRNA 2-thiolation protein 2 OS=Danio rerio GN=ctu2 PE=2 SV=2	172	Q6DC53	0.06	55825.1	3349.5	0.00487197	2.42624	Cytoplasmic tRNA 2-thiolation protein 2	445166	ctu2	CTU2	Ctu2	0.384942	3.38493
176	1	combine_zebrafish	IPI:IPI00499941	80	20918	8	3	4	1	0.16	Tax_Id=7955 Gene_Symbol=zgc:77231 Zgc:77231	82	Q6P0G6	0.16	20931.8	3349.08	0.00487136	2.42594	Myosin light chain 1/3, skeletal muscle isoform	336165	myl1	MYL1	Myl1	0.384887	3.38488
393	1	combine_zebrafish	tr|F1QQS7|F1QQS7_DANRE Uncharacterized protein (Fragment) OS=Danio rerio GN=cflarb PE=4 SV=1	24	23890	528	1	9	1	0.14	Uncharacterized protein (Fragment) OS=Danio rerio GN=cflarb PE=4 SV=1	636	F1QQS7	0.14	23906	3346.84	0.0048681	2.42431						0.384597	3.38459
180	1	combine_zebrafish	gi|164698525|ref|NP_001106980	73	33446	7	3	4	1	0.1	interleukin-27 subunit beta precursor [Danio rerio]	511	A8WH81	0.1	33467.4	3346.74	0.00486795	2.42424	Interleukin-27 subunit beta	100134974	ebi3	EBI3	Ebi3	0.384583	3.38458
278	1	combine_zebrafish	IPI:IPI00806545	32	83610	174	3	17	1	0.04	Tax_Id=7955 Gene_Symbol=lss Lss protein	450	B0S5M5	0.04	83664.4	3346.57	0.00486771	2.42412	Lanosterol synthase	795400	lss	LSS	Lss	0.384562	3.38455
264	1	combine_zebrafish	gi|117606242|ref|NP_001071013	34	83608	354	1	20	1	0.04	ribosome-releasing factor 2, mitochondrial [Danio rerio]	258	A0JMI9	0.04	83660.9	3346.43	0.0048675	2.42402	Ribosome-releasing factor 2, mitochondrial	558184	gfm2	GFM2	Gfm2	0.384544	3.38454
243	1	combine_zebrafish	IPI:IPI00803850	38	83552	34	2	13	1	0.04	Tax_Id=7955 Gene_Symbol=f13a1 Coagulation factor XIII, A1 polypeptide	287	Q08CA3	0.04	83604.8	3344.19	0.00486424	2.42239	Coagulation factor XIII A chain	561287	f13a1b	F13A1	F13a1	0.384252	3.38424
459	1	combine_zebrafish	gi|528507410|ref|XP_683017	20	334175	136	2	23	1	0.01	PREDICTED: phosphatidylinositol phosphatase PTPRQ [Danio rerio]	228	No mapping	0.01	334384	3343.84	0.00486373	2.42214	PREDICTED: phosphatidylinositol phosphatase PTPRQ	555426	ptprq	PTPRQ	Ptprq	0.384207	3.3842
269	1	combine_zebrafish	IPI:IPI00615052	33	37121	67	1	11	1	0.09	Tax_Id=7955 Gene_Symbol=gtf3ab general transcription factor IIIA, b	506	A3KNQ5	0.09	37145.9	3343.13	0.0048627	2.42162	General transcription factor IIIA, b	100037394	gtf3ab	GTF3A	Gtf3a	0.384115	3.38411
210	1	combine_zebrafish	IPI:IPI00968586	46	83487	281	2	27	1	0.04	Tax_Id=7955 Gene_Symbol=fgd4 FGD4	238	D5FS19	0.04	83540.1	3341.61	0.00486048	2.42052	FYVE, RhoGEF and PH domain-containing protein 4	556216	fgd4a	FGD4	Fgd4	0.383917	3.38391
219	1	combine_zebrafish	IPI:IPI00489130	43	23829	126	1	13	1	0.14	Tax_Id=7955 Gene_Symbol=zgc:92542 Uncharacterized protein	168	Q6DHB1	0.14	23843.6	3338.1	0.00485538	2.41798	Dynein light chain 1, axonemal	445048	dnal1	DNAL1	Dnal1	0.383461	3.38345
389	1	combine_zebrafish	IPI:IPI00734850	25	37059	9	1	3	1	0.09	Tax_Id=7955 Gene_Symbol=or131-1 Uncharacterized protein	531	F1Q5I1	0.09	37083.6	3337.52	0.00485454	2.41756	Odorant receptor, family H, subfamily 131, member 1	100150515	or131-1			0.383386	3.38338
537	1	combine_zebrafish	IPI:IPI00510909	16	55577	67	1	9	1	0.06	Tax_Id=7955 Gene_Symbol=phgdh Uncharacterized protein	46	F1QEY8	0.06	55612.1	3336.72	0.00485338	2.41698	D-3-phosphoglycerate dehydrogenase	321928	phgdh	PHGDH	Phgdh	0.383282	3.38327
398	1	combine_zebrafish	IPI:IPI00485888	24	41645	26	1	7	1	0.08	Tax_Id=7955 Gene_Symbol=zgc:86905 Zgc:86905	161	Q6IQ84	0.08	41671.7	3333.74	0.00484903	2.41482	Mitogen-activated protein kinase 11	415185	mapk11	MAPK11	Mapk11	0.382893	3.38288
153	1	combine_zebrafish	gi|528495039|ref|XP_003199580	128	41625	69	16	6	1	0.08	PREDICTED: protein C21orf2-like isoform X1 [Danio rerio]	583	No mapping	0.08	41651.5	3332.12	0.00484668	2.41365	PREDICTED: protein C21orf2 isoform X1	100537391	c11h21orf2	C21orf2	1810043G02Rik	0.382682	3.38267
473	1	combine_zebrafish	gi|528523350|ref|XP_694058	19	47535	16	1	5	1	0.07	PREDICTED: thyrotropin-releasing hormone receptor-like isoform X2 [Danio rerio]	595	No mapping	0.07	47565.8	3329.61	0.00484303	2.41183	Thyrotropin-releasing hormone receptor-like	101883748	LOC101883748			0.382354	3.38235
232	1	combine_zebrafish	IPI:IPI00509717	40	55416	21	3	3	1	0.06	Tax_Id=7955 Gene_Symbol=spata18 Mitochondria-eating protein	193	Q503Q1	0.06	55449.8	3326.99	0.00483922	2.40993	Mitochondria-eating protein (spermatogenesis-associated protein 18 homolog)	497395	spata18	SPATA18	Spata18	0.382013	3.382
447	1	combine_zebrafish	gi|528521862|ref|XP_005163184	21	66487	16	1	7	1	0.05	PREDICTED: AT-rich interactive domain-containing protein 3B isoform X1 [Danio rerio]	403	No mapping	0.05	66528.2	3326.41	0.00483838	2.40951	PREDICTED: AT-rich interactive domain-containing protein 3B isoform X1	571249	arid3b	ARID3B	Arid3b	0.381937	3.38193
223	1	combine_zebrafish	gi|528478279|ref|XP_001334079	43	22132	414	1	4	1	0.15	PREDICTED: ras-related protein Rab-35-like [Danio rerio]	456	No mapping	0.15	22146.2	3321.93	0.00483187	2.40627	Ras-related protein Rab-35-like	796454	LOC796454	RAB35	Rab35	0.381352	3.38134
178	1	combine_zebrafish	IPI:IPI00834136	78	19525	33	13	7	1	0.17	Tax_Id=7955 Gene_Symbol=zgc:110337 Zgc:110337	221	F1RCI6	0.17	19537	3321.29	0.00483093	2.4058	Uncharacterized protein (Polymerase (DNA-directed), epsilon 4, accessory subunit)	553610	pole4	POLE4	Pole4	0.381268	3.38126
373	1	combine_zebrafish	IPI:IPI00995610	26	41488	38	1	14	1	0.08	Tax_Id=7955 Gene_Symbol=gpd1b Uncharacterized protein	63	F1QGK0	0.08	41514.5	3321.16	0.00483074	2.40571	Glycerol-3-phosphate dehydrogenase 1b	325181	gpd1b	GPD1	Gpd1	0.381251	3.38124
117	1	combine_zebrafish	tr|F1R0Y7|F1R0Y7_DANRE Superoxide dismutase [Cu-Zn] OS=Danio rerio GN=sod3a PE=3 SV=1	421	23692	28	17	4	1	0.14	Superoxide dismutase [Cu-Zn] OS=Danio rerio GN=sod3a PE=3 SV=1	197	F1R0Y7	0.14	23707	3318.98	0.00482756	2.40413	Extracellular superoxide dismutase [Cu-Zn]	504078	sod3a	SOD3	Sod3	0.380965	3.38096
218	1	combine_zebrafish	IPI:IPI00931247	43	110542	167	4	25	1	0.03	Tax_Id=7955 Gene_Symbol=LOC100333282 hypothetical protein LOC100333282	555	No mapping	0.03	110611	3318.32	0.00482661	2.40365	Establishment of sister chromatid cohesion N-acetyltransferase 1	100333282	esco1	ESCO1	Esco1	0.380879	3.38087
253	1	combine_zebrafish	IPI:IPI00508654	36	25485	85	6	5	1	0.13	Tax_Id=7955 Gene_Symbol=mcl1b Uncharacterized protein	104	Q568W5	0.13	25501	3315.14	0.00482198	2.40135	Myeloid cell leukemia 1b	373102	mcl1b	MCL1	Mcl1	0.380463	3.38045
369	1	combine_zebrafish	IPI:IPI00996886	26	331278	176	1	64	1	0.01	Tax_Id=7955 Gene_Symbol=rev3l DNA polymerase	377	E7FDC5	0.01	331486	3314.86	0.00482158	2.40114	DNA polymerase zeta catalytic subunit	569100	rev3l	REV3L	Rev3l	0.380426	3.38042
227	1	combine_zebrafish	IPI:IPI00899430	41	110396	228	5	20	1	0.03	Tax_Id=7955 Gene_Symbol=LOC100536595 Uncharacterized protein	578	F1R9H1	0.03	110468	3314.04	0.00482038	2.40055	Uncharacterized protein LOC100536595	100536595	LOC100536595			0.380319	3.38031
365	1	combine_zebrafish	IPI:IPI00774064	26	36784	33	1	8	1	0.09	Tax_Id=7955 Gene_Symbol=zgc:113377 Zgc:113377	374	F1Q9L3	0.09	36808.1	3312.73	0.00481848	2.3996	Uncharacterized protein LOC568840	568840	zgc:113377	ZNF729	Zfp738	0.380147	3.38014
577	1	combine_zebrafish	IPI:IPI00871006	14	27554	24	1	6	1	0.12	Tax_Id=7955 Gene_Symbol=- Zgc:173666 protein	509	A8E511	0.12	27572.5	3308.71	0.00481263	2.39669	Uncharacterized protein LOC100126118	100126118	Zgc:173666		4933422H20Rik	0.37962	3.37961
491	1	combine_zebrafish	IPI:IPI01016625	18	110215	36	1	15	1	0.03	Tax_Id=7955 Gene_Symbol=phf20a Uncharacterized protein	310	F1QYT0	0.03	110284	3308.51	0.00481234	2.39655	PHD finger protein 20, a	563332	phf20a	PHF20	Phf20	0.379594	3.37959
565	1	combine_zebrafish	gi|528509533|ref|XP_005159611	15	165309	213	1	13	1	0.02	PREDICTED: receptor-type tyrosine-protein phosphatase U isoform X4 [Danio rerio]	312	No mapping	0.02	165414	3308.29	0.00481202	2.39639	PREDICTED: receptor-type tyrosine-protein phosphatase U isoform X4	563584	ptprua			0.379565	3.37956
261	1	combine_zebrafish	IPI:IPI01004850	34	165169	87	1	23	1	0.02	Tax_Id=7955 Gene_Symbol=LOC100333208 hypothetical protein LOC100333208	554	No mapping	0.02	165272	3305.45	0.00480788	2.39433	Hypothetical protein LOC100333208	100333208	LOC100333208			0.379191	3.37918
529	1	combine_zebrafish	gi|528498156|ref|XP_005156959	16	47177	13	1	6	1	0.07	PREDICTED: GRIN2-like protein-like isoform X1 [Danio rerio]	599	No mapping	0.07	47207.2	3304.5	0.00480651	2.39364	PREDICTED: GRIN2-like protein	101884183	LOC101884183			0.379067	3.37906
322	1	combine_zebrafish	IPI:IPI00876747	28	65974	43	1	12	1	0.05	Tax_Id=7955 Gene_Symbol=ash2l ash2-like	259	F1RAW8	0.05	66016	3300.8	0.00480113	2.39096	Set1/Ash2 histone methyltransferase complex subunit ASH2	558193	ash2l	ASH2L	Ash2l	0.378581	3.37857
302	1	combine_zebrafish	gi|528499960|ref|XP_005173251	30	164894	82	2	24	1	0.02	PREDICTED: uncharacterized protein LOC101882944 [Danio rerio]	594	No mapping	0.02	164998	3299.95	0.0047999	2.39035	PREDICTED: uncharacterized protein LOC101882944	101882944	LOC101882944			0.378469	3.37846
514	1	combine_zebrafish	IPI:IPI00484413	17	54952	18	1	11	1	0.06	Tax_Id=7955 Gene_Symbol=zgc:64090 UPF0492 protein C20orf94 homolog	118	Q7T2B3	0.06	54985.2	3299.11	0.00479867	2.38974	Protein SLX4IP	393383	slx4ip	SLX4IP	Slx4ip	0.378358	3.37835
347	1	combine_zebrafish	gi|62632737|ref|NP_001015065	27	109878	288	1	58	1	0.03	ELKS/Rab6-interacting/CAST family member 1 [Danio rerio]	203	Q5BQP2	0.03	109946	3298.38	0.00479761	2.38921	ELKS/Rab6-interacting/CAST family member 1	548606	erc1a	ERC1	Erc1	0.378262	3.37825
392	1	combine_zebrafish	IPI:IPI00619666	25	25352	66	1	6	1	0.13	Tax_Id=7955 Gene_Symbol=si:ch211-113e8.11 Uncharacterized protein	378	F1QGQ9	0.13	25367	3297.7	0.00479662	2.38872	Uncharacterized protein (si:ch211-113e8.11)	569198	si:ch211-113e8.11			0.378173	3.37817
570	1	combine_zebrafish	gi|528488566|ref|XP_005167328	14	109853	31	1	14	1	0.03	PREDICTED: zgc:158399 isoform X1 [Danio rerio]	400	No mapping	0.03	109920	3297.6	0.00479648	2.38865	Ubiquitin associated protein 2b	570789	ubap2b			0.37816	3.37815
283	1	combine_zebrafish	IPI:IPI00960478	32	29956	31	1	4	1	0.11	Tax_Id=7955 Gene_Symbol=LOC798872 Iodothyronine deiodinase	464	No mapping	0.11	29975.6	3297.31	0.00479606	2.38844	Type III iodothyronine deiodinase	798872	dio3b	DIO3	Dio3	0.378122	3.37811
549	1	combine_zebrafish	gi|528481348|ref|XP_005168749	15	65868	40	1	10	1	0.05	PREDICTED: thioredoxin reductase 3 isoform X1 [Danio rerio]	94	Q7T2C8	0.05	65910.6	3295.53	0.00479346	2.38714	Thioredoxin reductase 3	352924	txnrd1	TXNRD3	Txnrd3	0.377886	3.37788
145	1	combine_zebrafish	IPI:IPI00500001	180	23524	10	3	3	1	0.14	Tax_Id=7955 Gene_Symbol=si:ch211-284o19.6 Uncharacterized protein	518	F1QQS2	0.14	23538.8	3295.44	0.00479333	2.38708	Cerebellin 13	100144567	cbln13			0.377874	3.37787
300	1	combine_zebrafish	IPI:IPI00868109	30	47043	70	7	11	1	0.07	Tax_Id=7955 Gene_Symbol=wu:fc69a03 Uncharacterized protein	488	B0UY67	0.07	47073.1	3295.12	0.00479286	2.38684	Uncharacterized protein (OTU deubiquitinase with linear linkage specificity b)	100005714	otulinb	FAM105B	Fam105b	0.377832	3.37782
341	1	combine_zebrafish	IPI:IPI00855302	27	29928	35	1	6	1	0.11	Tax_Id=7955 Gene_Symbol=cbr1 Uncharacterized protein	105	Q7SYD0	0.11	29947.2	3294.19	0.00479151	2.38617	Carbonyl reductase [NADPH] 1	373866	cbr1	CBR1	Cbr1	0.37771	3.3777
236	1	combine_zebrafish	tr|F1QUQ2|F1QUQ2_DANRE Uncharacterized protein OS=Danio rerio GN=slc15a4 PE=3 SV=1	39	46986	84	5	4	1	0.07	Uncharacterized protein OS=Danio rerio GN=slc15a4 PE=3 SV=1	131	F1QUQ2	0.07	47016.3	3291.14	0.00478708	2.38396	Solute carrier family 15 member 4	393932	slc15a4	SLC15A4	Slc15a4	0.377308	3.3773
268	1	combine_zebrafish	IPI:IPI00616772	33	54762	51	6	7	1	0.06	Tax_Id=7955 Gene_Symbol=LOC557135 Uncharacterized protein	246	E7FGI8	0.06	54796.7	3287.8	0.00478222	2.38155	Usher syndrome 1Gb (autosomal recessive)	557135	ush1gb	USH1G	Ush1g	0.376867	3.37686
267	1	combine_zebrafish	IPI:IPI01004889	34	0	34	1	5	1	0.25		622	X1WE06	0.25	13151.1	3287.76	0.00478217	2.38152						0.376862	3.37685
191	1	combine_zebrafish	IPI:IPI00934229	55	54753	30	6	10	1	0.06	Tax_Id=7955 Gene_Symbol=LOC100334230 Uncharacterized protein	564	E7F592	0.06	54787.6	3287.25	0.00478142	2.38115	TELO2 interacting protein 2	100334230	tti2	TTI2	Tti2	0.376795	3.37679
371	1	combine_zebrafish	IPI:IPI00929985	26	27353	106	1	6	1	0.12	Tax_Id=7955 Gene_Symbol=- Leukolectin	634	C0KWF0	0.12	27370.4	3284.45	0.00477735	2.37912						0.376424	3.37642
368	1	combine_zebrafish	IPI:IPI00619360	26	32820	82	1	11	1	0.1	Tax_Id=7955 Gene_Symbol=zgc:162984 Uncharacterized protein	351	F1R6S6	0.1	32841.5	3284.15	0.00477691	2.3789	DNA-3-methyladenine glycosylase	566516	mpg	MPG	Mpg	0.376385	3.37638
182	1	combine_zebrafish	IPI:IPI00817531	64	32815	29	3	6	1	0.1	Tax_Id=7955 Gene_Symbol=si:ch211-89p1.1 Uncharacterized protein	486	A3KNL2	0.1	32835.4	3283.54	0.00477602	2.37846	F11 receptor	100005566	f11r.2	F11R	F11r	0.376304	3.3763
168	1	combine_zebrafish	IPI:IPI00960817	90	46866	38	3	11	1	0.07	Tax_Id=7955 Gene_Symbol=zgc:56085 Uncharacterized protein	69	F1Q766	0.07	46895.7	3282.7	0.0047748	2.37785	Creatine kinase, mitochondrial 2a (sarcomeric)	327506	ckmt2a			0.376192	3.37618
288	1	combine_zebrafish	IPI:IPI00963304	31	32803	22	1	9	1	0.1	Tax_Id=7955 Gene_Symbol=- Uncharacterized protein	585	E7F0S1	0.1	32824.8	3282.48	0.00477448	2.37769	Gastrula zinc finger protein XlCGF7.1-like	100538142	LOC100538142			0.376164	3.37616
412	1	combine_zebrafish	IPI:IPI00892413	23	54648	18	1	13	1	0.06	Tax_Id=7955 Gene_Symbol=dpys Uncharacterized protein	519	B1H1J6	0.06	54683.6	3281.01	0.00477235	2.37663	Dihydropyrimidinase	100144569	dpys	DPYS	Dpys	0.375969	3.37596
228	1	combine_zebrafish	IPI:IPI00900702	41	109209	84	1	32	1	0.03	Tax_Id=7955 Gene_Symbol=si:ch211-220f16.2 hypothetical protein LOC797650	459	No mapping	0.03	109276	3278.29	0.00476839	2.37466	Uncharacterized protein (si:ch211-220f16.2)	797650	si:ch211-220f16.2			0.375609	3.3756
359	1	combine_zebrafish	IPI:IPI00482908	26	21837	6	1	4	1	0.15	Tax_Id=7955 Gene_Symbol=prdx2 Uncharacterized protein	431	Q6DGJ6	0.15	21850.9	3277.64	0.00476743	2.37418	Peroxiredoxin-2	791455	prdx2	PRDX2	Prdx2	0.375522	3.37551
311	1	combine_zebrafish	tr|F1QL56|F1QL56_DANRE Uncharacterized protein (Fragment) OS=Danio rerio GN=zbtb17 PE=4 SV=1	29	54586	101	1	16	1	0.06	Uncharacterized protein (Fragment) OS=Danio rerio GN=zbtb17 PE=4 SV=1	329	F1QL56	0.06	54620.6	3277.23	0.00476685	2.37389	Zinc finger and BTB domain containing 17	564967	zbtb17	ZBTB17	Zbtb17	0.375469	3.37546
517	1	combine_zebrafish	IPI:IPI00995659	17	27287	21	1	9	1	0.12	Tax_Id=7955 Gene_Symbol=zgc:101748 Uncharacterized protein	177	F1QW79	0.12	27304.2	3276.5	0.00476578	2.37336	Uncharacterized protein C9orf114 homolog	447888	zgc:101748	C9orf114	D2Wsu81e	0.375371	3.37536
263	1	combine_zebrafish	gi|528507073|ref|XP_005158986	34	32738	56	1	7	1	0.1	PREDICTED: zinc finger protein 180-like [Danio rerio]	601	No mapping	0.1	32759.4	3275.94	0.00476497	2.37295	PREDICTED: zinc finger protein 180-like	101884447	LOC1018844			0.375297	3.37529
555	1	combine_zebrafish	tr|F1R8P9|F1R8P9_DANRE Uncharacterized protein OS=Danio rerio GN=ddx59 PE=4 SV=1	15	65456	98	1	14	1	0.05	Uncharacterized protein OS=Danio rerio GN=ddx59 PE=4 SV=1	296	F1R8P9	0.05	65497.5	3274.87	0.00476342	2.37218	Probable ATP-dependent RNA helicase DDX59	562123	ddx59	DDX59	Ddx59	0.375156	3.37515
535	1	combine_zebrafish	IPI:IPI00892469	16	29752	64	1	7	1	0.11	Tax_Id=7955 Gene_Symbol=zgc:158415 Zgc:158415 protein	58	B1H1H2	0.11	29771	3274.81	0.00476332	2.37214	Bridging integrator 3	323976	zgc:158415	BIN3	Bin3	0.375147	3.37514
306	1	combine_zebrafish	IPI:IPI00769498	30	21813	61	1	11	1	0.15	Tax_Id=7955 Gene_Symbol=LOC792554 regulator of G-protein signaling 1-like	436	No mapping	0.15	21826.8	3274.01	0.00476217	2.37156	Protein si:ch211-117l17.5 ( regulator of G-protein signaling 1-like)	792554	si:ch211-117l17.5	RGS13	Rgs13	0.375042	3.37503
216	1	combine_zebrafish	gi|528515456|ref|XP_001345491	44	81746	93	3	15	1	0.04	PREDICTED: uncharacterized protein LOC100006875 isoform X1 [Danio rerio]	493	No mapping	0.04	81797.1	3271.88	0.00475907	2.37002	Uncharacterized LOC100006875	100006875	LOC100006875			0.374759	3.37475
411	1	combine_zebrafish	tr|F1Q7G9|F1Q7G9_DANRE Uncharacterized protein OS=Danio rerio GN=prss16 PE=4 SV=1	23	54489	41	1	13	1	0.06	Uncharacterized protein OS=Danio rerio GN=prss16 PE=4 SV=1	240	F1Q7G9	0.06	54523.8	3271.42	0.0047584	2.36968	Uncharacterized protein LOC556307	556307	prss16	PRSS16	Prss16	0.374698	3.37469
401	1	combine_zebrafish	IPI:IPI00493571	24	29714	272	1	3	1	0.11	Tax_Id=7955 Gene_Symbol=ociad1 OCIA domain-containing protein 1	114	Q6NYD7	0.11	29733.1	3270.64	0.00475725	2.36911	OCIA domain-containing protein 1	393272	ociad1	OCIAD1	Ociad1	0.374594	3.37459
340	1	combine_zebrafish	gi|292619714|ref|XP_002664065	27	108954	196	1	24	1	0.03	PREDICTED: kinesin-1 heavy chain [Danio rerio]	74	No mapping	0.03	109021	3270.63	0.00475724	2.36911	PREDICTED: kinesin-1 heavy chain	334108	kif5bb	KIF5B	Kif5b	0.374593	3.37458
466	1	combine_zebrafish	tr|F1QKG9|F1QKG9_DANRE Uncharacterized protein (Fragment) OS=Danio rerio PE=4 SV=1	20	81692	51	1	10	1	0.04	Uncharacterized protein (Fragment) OS=Danio rerio PE=4 SV=1	640	F1QKG9	0.04	81746	3269.84	0.00475609	2.36853						0.374488	3.37448
139	1	combine_zebrafish	IPI:IPI00834433	217	46678	71	47	6	1	0.07	Tax_Id=7955 Gene_Symbol=zgc:152970 Zgc:152970	419	Q0P4F1	0.07	46707.7	3269.54	0.00475566	2.36832	Uncharacterized protein LOC751650	751650	fam169aa	FAM169A	Fam169a	0.374448	3.37444
578	1	combine_zebrafish	tr|B0S5S9|B0S5S9_DANRE Acyl-CoA-binding domain-containing protein 6 OS=Danio rerio GN=acbd6 PE=4 SV=1	14	32672	5	1	3	1	0.1	Acyl-CoA-binding domain-containing protein 6 OS=Danio rerio GN=acbd6 PE=4 SV=1	59	B0S5S9	0.1	32691.7	3269.17	0.00475513	2.36805	Acyl-CoA binding domain containing 6	324090	acbd6	ACBD6	Acbd6	0.374399	3.37439
446	1	combine_zebrafish	tr|X1WEK5|X1WEK5_DANRE Uncharacterized protein OS=Danio rerio GN=relb PE=4 SV=1	21	65331	25	1	12	1	0.05	Uncharacterized protein OS=Danio rerio GN=relb PE=4 SV=1	451	X1WEK5	0.05	65373	3268.65	0.00475436	2.36767	V-rel avian reticuloendotheliosis viral oncogene homolog B	795414	relb	RELB	Relb	0.37433	3.37432
456	1	combine_zebrafish	IPI:IPI00960758	20	46663	18	1	6	1	0.07	Tax_Id=7955 Gene_Symbol=LOC100333313 hypothetical protein LOC100333313	557	No mapping	0.07	46691.4	3268.4	0.004754	2.36749	Histone-lysine N-methyltransferase, H3 lysine-9 specific SUVH3-like	100333313	LOC100333313			0.374296	3.37429
333	1	combine_zebrafish	IPI:IPI00486663	27	25124	19	1	2	1	0.13	Tax_Id=7955 Gene_Symbol=LOC100002956 Uncharacterized protein	473	E7EZI9	0.13	25140.3	3268.24	0.00475376	2.36737	Probable N-acetyltransferase camello	100002956	LOC100002956		Cml5	0.374275	3.37427
320	1	combine_zebrafish	IPI:IPI00485556	28	40811	43	1	15	1	0.08	Tax_Id=7955 Gene_Symbol=st8sia4 Uncharacterized protein	210	Q6KC03	0.08	40837.5	3267	0.00475196	2.36648	CMP-N-acetylneuraminate-poly-alpha-2,8-sialyltransferase	553211	st8sia4	ST8SIA4	St8sia4	0.37411	3.3741
503	1	combine_zebrafish	IPI:IPI00512591	18	46635	48	1	9	1	0.07	Tax_Id=7955 Gene_Symbol=paip1 Uncharacterized protein	171	Q6DBW2	0.07	46664.4	3266.51	0.00475125	2.36612	Polyadenylate-binding protein-interacting protein 1	445110	paip1	PAIP1	Paip1	0.374045	3.37404
499	1	combine_zebrafish	tr|B8JM87|B8JM87_DANRE Uncharacterized protein OS=Danio rerio GN=stk38b PE=4 SV=1	18	54401	139	1	12	1	0.06	Uncharacterized protein OS=Danio rerio GN=stk38b PE=4 SV=1	548	B8JM87	0.06	54435.3	3266.12	0.00475068	2.36584	Serine/threonine kinase 38b	100332206	stk38b			0.373993	3.37399
454	1	combine_zebrafish	IPI:IPI00876671	20	29673	8	1	4	1	0.11	Tax_Id=7955 Gene_Symbol=LOC100536814;dnali1 dynein, axonemal, light intermediate chain 1	363	F1Q6H8	0.11	29691.9	3266.1	0.00475066	2.36583	Axonemal dynein light intermediate polypeptide 1	567632	dnali1	DNALI1	Dnali1	0.373991	3.37398
515	1	combine_zebrafish	IPI:IPI00492904	17	21746	19	1	6	1	0.15	Tax_Id=7955 Gene_Symbol=ap3s1 Adaptor-related protein complex 3, sigma 1 subunit	179	Q5XJJ8	0.15	21760.2	3264.02	0.00474763	2.36432	AP-3 complex subunit sigma-1	449791	ap3s1	AP3S1	Ap3s1	0.373715	3.37371
246	1	combine_zebrafish	gi|528492885|ref|XP_005155463	37	108650	142	2	13	1	0.03	PREDICTED: bone morphogenetic protein 1b isoform X1 [Danio rerio]	274	No mapping	0.03	108720	3261.59	0.00474409	2.36256	PREDICTED: bone morphogenetic protein 1b isoform X1	559877	bmp1b	BMP1	Bmp1	0.373391	3.37338
354	1	combine_zebrafish	IPI:IPI00607366	26	46562	60	2	5	1	0.07	Tax_Id=7955 Gene_Symbol=hepacam Zgc:112363	491	Q502A9	0.07	46591.1	3261.38	0.00474378	2.3624	Hepatic and glial cell adhesion molecule a	100005952	hepacam	HEPACAM	Hepacam	0.373362	3.37335
337	1	combine_zebrafish	tr|A2BF92|A2BF92_DANRE Uncharacterized protein OS=Danio rerio GN=si:ch211-236k19	27	46561	41	1	11	1	0.07	Uncharacterized protein OS=Danio rerio GN=si:ch211-236k19.4 PE=4 SV=1	517	A2BF92	0.07	46590.6	3261.34	0.00474373	2.36238	Zinc finger and BTB domain-containing protein 26	100142649	si:ch211-236k19.4	ZBTB26	Zbtb26	0.373357	3.37335
284	1	combine_zebrafish	IPI:IPI00555453	32	81402	51	5	11	1	0.04	Tax_Id=7955 Gene_Symbol=zgc:112980 Zgc:112980	195	Q5CZU0	0.04	81455.2	3258.21	0.00473917	2.36011	Uncharacterized protein LOC503706	503706	zgc:112980			0.37294	3.37293
293	1	combine_zebrafish	gi|528502721|ref|XP_002664770	31	108487	164	3	24	1	0.03	PREDICTED: eukaryotic translation initiation factor 4 gamma 1-like [Danio rerio]	559	No mapping	0.03	108554	3256.63	0.00473688	2.35896	PREDICTED: eukaryotic translation initiation factor 4 gamma 1-like	100333590	LOC100333590			0.37273	3.37272
569	1	combine_zebrafish	gi|528482155|ref|XP_002662398	14	162517	37	1	18	1	0.02	PREDICTED: trinucleotide repeat-containing gene 6C protein [Danio rerio]	345	E9QB90	0.02	162619	3252.38	0.00473069	2.35589	Trinucleotide repeat containing 6C2	566107	tnrc6c2			0.372162	3.37215
251	1	combine_zebrafish	IPI:IPI00928681	37	162347	101	1	32	1	0.02	Tax_Id=7955 Gene_Symbol=wu:fb77e12 Uncharacterized protein	371	E9QFH4	0.02	162447	3248.93	0.00472569	2.35339	Nck-associated protein 5-like	568475	wu:fb77e12	NCKAP5L	Nckap5l	0.371702	3.37169
170	1	combine_zebrafish	tr|F1R7X6|F1R7X6_DANRE Uncharacterized protein (Fragment) OS=Danio rerio GN=LOC100536643 PE=4 SV=1	87	54103	209	20	9	1	0.06	Uncharacterized protein (Fragment) OS=Danio rerio GN=LOC100536643 PE=4 SV=1	580	F1R7X6	0.06	54137.9	3248.28	0.00472473	2.35292	Uncharacterized protein (Zinc-binding protein A33-like)	100536643	LOC100536643			0.371614	3.37161
342	1	combine_zebrafish	tr|F1QIU8|F1QIU8_DANRE Uncharacterized protein (Fragment) OS=Danio rerio GN=si:dkey-121j17	27	64832	60	1	21	1	0.05	Uncharacterized protein (Fragment) OS=Danio rerio GN=si:dkey-121j17.5 PE=4 SV=1	67	F1QIU8	0.05	64873.5	3243.67	0.00471804	2.34958	cGMP-dependent protein kinase 1-like	326020	si:dkey-121j17.5			0.370999	3.37099
173	1	combine_zebrafish	IPI:IPI00639334	85	23147	8	1	3	1	0.14	Tax_Id=7955 Gene_Symbol=LOC793799 vitelline membrane outer layer protein 1 homolog	442	F1RCF0	0.14	23162.2	3242.72	0.00471664	2.34889	Vitelline membrane outer layer 1 homolog b	793799	vmo1b	VMO1	Vmo1	0.37087	3.37086
559	1	combine_zebrafish	gi|528520945|ref|XP_005163023	15	27003	8	1	4	1	0.12	PREDICTED: RNA binding protein with multiple splicing 2 isoform X1 [Danio rerio]	165	No mapping	0.12	27020.1	3242.42	0.00471621	2.34867	RNA binding protein with multiple splicing 2a	436682	rbpms2a	RBPMS2	Rbpms2	0.37083	3.37082
237	1	combine_zebrafish	tr|E7F5J8|E7F5J8_DANRE Nuclear receptor coactivator 2 OS=Danio rerio GN=ncoa2 PE=4 SV=2	39	161700	258	5	16	1	0.02	Nuclear receptor coactivator 2 OS=Danio rerio GN=ncoa2 PE=4 SV=2	24	E7F5J8	0.02	161804	3236.08	0.004707	2.34408	Nuclear receptor coactivator 2	81884	ncoa2	NCOA2	Ncoa2	0.369981	3.36997
272	1	combine_zebrafish	gi|528478785|ref|XP_005165160	33	29399	14	3	5	1	0.11	PREDICTED: cellular tumor antigen p53 isoform X3 [Danio rerio]	16	No mapping	0.11	29417.3	3235.9	0.00470673	2.34395	PREDICTED: cellular tumor antigen p53 isoform X3	30590	tp53	TP53	tp53	0.369957	3.36995
291	1	combine_zebrafish	IPI:IPI00511372	31	80784	65	2	12	1	0.04	Tax_Id=7955 Gene_Symbol=si:dkey-86e18.2 Uncharacterized protein	249	Q5TYM7	0.04	80833.3	3233.33	0.00470299	2.34209	Uncharacterized protein LOC557416	557416	si:dkey-86e18.2			0.369612	3.3696
425	1	combine_zebrafish	IPI:IPI00496718	22	24851	27	1	6	1	0.13	Tax_Id=7955 Gene_Symbol=zgc:64022 Zgc:64022	117	Q7T393	0.13	24866.4	3232.64	0.00470198	2.34159	Uncharacterized protein LOC393336	393336	zgc:64022			0.369518	3.36951
192	1	combine_zebrafish	gi|528506016|ref|XP_001333061	55	161496	65	7	18	1	0.02	PREDICTED: formin-2-like [Danio rerio]	440	X1WC43	0.02	161596	3231.92	0.00470095	2.34107	Formin 2a	793321	fmn2a			0.369423	3.36941
344	1	combine_zebrafish	tr|E7F4L6|E7F4L6_DANRE Uncharacterized protein OS=Danio rerio GN=shcbp1 PE=4 SV=1	27	80745	74	2	7	1	0.04	Uncharacterized protein OS=Danio rerio GN=shcbp1 PE=4 SV=1	73	E7F4L6	0.04	80796.5	3231.86	0.00470085	2.34102	SHC SH2-domain binding protein 1	333933	shcbp1	SHCBP1	Shcbp1	0.369414	3.36941
276	1	combine_zebrafish	tr|F1QF27|F1QF27_DANRE Uncharacterized protein OS=Danio rerio GN=zgc:113691 PE=4 SV=1	33	26905	53	3	5	1	0.12	Uncharacterized protein OS=Danio rerio GN=zgc:113691 PE=4 SV=1	194	F1QF27	0.12	26921.9	3230.63	0.00469906	2.34013	Uncharacterized protein LOC503529	503529	zgc:113691			0.369248	3.36924
358	1	combine_zebrafish	tr|F1QR57|F1QR57_DANRE Uncharacterized protein (Fragment) OS=Danio rerio PE=4 SV=1	26	35819	180	1	8	1	0.09	Uncharacterized protein (Fragment) OS=Danio rerio PE=4 SV=1	633	F1QR57	0.09	35841.7	3225.75	0.00469197	2.3366						0.368593	3.36858
202	1	combine_zebrafish	tr|A8BA29|A8BA29_DANRE Uncharacterized protein (Fragment) OS=Danio rerio GN=ostm1 PE=4 SV=2	49	35770	40	3	15	1	0.09	Uncharacterized protein (Fragment) OS=Danio rerio GN=ostm1 PE=4 SV=2	538	A8BA29	0.09	35793.6	3221.43	0.00468568	2.33347	Osteopetrosis-associated transmembrane protein 1	100320445	ostm1	OSTM1	Ostm1	0.36801	3.368
593	1	combine_zebrafish	tr|U3JAJ4|U3JAJ4_DANRE Uncharacterized protein OS=Danio rerio GN=l3mbtl2 PE=4 SV=1	13	40217	40	1	11	1	0.08	Uncharacterized protein OS=Danio rerio GN=l3mbtl2 PE=4 SV=1	370	U3JAJ4	0.08	40242.4	3219.39	0.00468272	2.33199	Lethal(3)malignant brain tumor-like protein 2	568473	l3mbtl2	L3MBTL2	L3mbtl2	0.367735	3.36773
506	1	combine_zebrafish	IPI:IPI00500352	18	35732	5	1	3	1	0.09	Tax_Id=7955 Gene_Symbol=si:busm1-136d19.2 Novel opsin	103	Q8JFR3	0.09	35755.2	3217.97	0.00468065	2.33096	Parapinopsin b	368725	parapinopsinb			0.367544	3.36754
457	1	combine_zebrafish	IPI:IPI00511888	20	35714	41	1	4	1	0.09	Tax_Id=7955 Gene_Symbol=mt-nd1 NADH-ubiquinone oxidoreductase chain 1	31	Q9MIZ0	0.09	35737.7	3216.39	0.00467835	2.32982	NADH dehydrogenase subunit 1	140531	mt-nd1	ND1	ND1	0.36733	3.36732
441	1	combine_zebrafish	IPI:IPI00994074	21	40167	7	1	4	1	0.08	Tax_Id=7955 Gene_Symbol=zgc:66100 Uncharacterized protein (Fragment)	121	No mapping	0.08	40192.7	3215.42	0.00467693	2.32911	AMME syndrome candidate gene 1 protein	393553	ammecr1	AMMECR1	Ammecr1	0.367199	3.36719
374	1	combine_zebrafish	IPI:IPI00993584	26	160528	145	1	32	1	0.02	Tax_Id=7955 Gene_Symbol=LOC569495 Uncharacterized protein	380	E9QGF6	0.02	160630	3212.61	0.00467285	2.32708	Werner syndrome ATP-dependent helicase homolog	569495	wrn	WRN	Wrn	0.366819	3.36681
553	1	combine_zebrafish	IPI:IPI00481032	15	64206	9	1	4	1	0.05	Tax_Id=7955 Gene_Symbol=snx18a Uncharacterized protein	298	A5PMM5	0.05	64246.7	3212.34	0.00467245	2.32688	Sorting nexin-18	562372	snx18a	SNX18	Snx18	0.366782	3.36677
323	1	combine_zebrafish	IPI:IPI00994100	28	26736	127	1	7	1	0.12	Tax_Id=7955 Gene_Symbol=- Uncharacterized protein (Fragment)	606	F1QVY2	0.12	26753.1	3210.37	0.0046696	2.32546						0.366517	3.36651
416	1	combine_zebrafish	tr|F1R417|F1R417_DANRE Uncharacterized protein (Fragment) OS=Danio rerio GN=rock2b PE=4 SV=1	23	160283	111	1	24	1	0.02	Uncharacterized protein (Fragment) OS=Danio rerio GN=rock2b PE=4 SV=1	40	F1R417	0.02	160383	3207.66	0.00466565	2.32349	Rho-associated, coiled-coil containing protein kinase 2b	321070	rock2b	ROCK2	Rock2	0.36615	3.36614
509	1	combine_zebrafish	IPI:IPI00492264	17	53380	51	1	9	1	0.06	Tax_Id=7955 Gene_Symbol=lace1a lactation elevated 1a	286	X1WDT8	0.06	53414	3204.84	0.00466155	2.32145	Lactation elevated 1a	561238	lace1a	LACE1	Lace1	0.365768	3.36576
597	1	combine_zebrafish	tr|F1QEG1|F1QEG1_DANRE Uncharacterized protein (Fragment) OS=Danio rerio GN=atp7a PE=3 SV=1	13	160082	77	1	18	1	0.02	Uncharacterized protein (Fragment) OS=Danio rerio GN=atp7a PE=3 SV=1	326	F1QEG1	0.02	160184	3203.68	0.00465986	2.32061	Copper-transporting ATPase 1	564924	atp7a	ATP7A	Atp7a	0.365611	3.3656
564	1	combine_zebrafish	IPI:IPI00511603	15	40015	3	1	2	1	0.08	Tax_Id=7955 Gene_Symbol=si:ch211-63o20.7 Si:ch211-63o20.7	354	Q5RIC1	0.08	40041.2	3203.29	0.0046593	2.32033	Uncharacterized protein LOC566836	566836	si:ch211-63o20.7			0.365558	3.36555
352	1	combine_zebrafish	gi|528498374|ref|XP_005157017	27	53335	65	1	11	1	0.06	PREDICTED: tandem C2 domains nuclear protein-like [Danio rerio]	631	No mapping	0.06	53369	3202.14	0.00465762	2.3195						0.365402	3.36539
270	1	combine_zebrafish	IPI:IPI01023808	33	63971	88	2	19	1	0.05	Tax_Id=7955 Gene_Symbol=anxa6 Uncharacterized protein	97	F8W331	0.05	64012	3200.6	0.00465538	2.31838	Annexin A6	353363	anxa6	ANXA6	Anxa6	0.365193	3.36518
304	1	combine_zebrafish	tr|F1QY43|F1QY43_DANRE Uncharacterized protein (Fragment) OS=Danio rerio GN=psmd1 PE=4 SV=1	30	106576	255	1	26	1	0.03	Uncharacterized protein (Fragment) OS=Danio rerio GN=psmd1 PE=4 SV=1	226	F1QY43	0.03	106644	3199.32	0.00465352	2.31745	26S proteasome non-ATPase regulatory subunit	554967	psmd1	PSMD1	Psmd1	0.365019	3.36501
464	1	combine_zebrafish	IPI:IPI01023529	20	159770	181	1	20	1	0.02	Tax_Id=7955 Gene_Symbol=bcl9l B-cell CLL/lymphoma 9-like protein	178	Q67FY3	0.02	159872	3197.45	0.0046508	2.3161	B-cell CLL/lymphoma 9-like protein	449532	bcl9l	BCL9L	Bcl9l	0.364765	3.36476
590	1	combine_zebrafish	gi|528507169|ref|XP_003200447	14	45617	31	1	9	1	0.07	PREDICTED: V-type proton ATPase subunit C 1-A-like [Danio rerio]	586	No mapping	0.07	45645.9	3195.22	0.00464755	2.31448	PREDICTED: V-type proton ATPase subunit C 1-A-like	100538220	atp6v1c2	ATP6V1C2	Atp6c2	0.364462	3.36445
483	1	combine_zebrafish	IPI:IPI00499566	19	53126	32	1	5	1	0.06	Tax_Id=7955 Gene_Symbol=myoc Uncharacterized protein	202	Q5F0G5	0.06	53159.7	3189.58	0.00463936	2.3104	Myocilin	548602	myoc	MYOC	Myoc	0.363695	3.36369
396	1	combine_zebrafish	IPI:IPI00771293	24	53105	59	1	7	1	0.06	Tax_Id=7955 Gene_Symbol=igsf21b cDNA, clone cssl:d0188	364	A4IG39	0.06	53138.9	3188.33	0.00463754	2.3095	Immunoglobin superfamily, member 21b	567714	igsf21b	IGSF21	Igsf21	0.363525	3.36352
513	1	combine_zebrafish	IPI:IPI00772719	17	45421	29	1	5	1	0.07	Tax_Id=7955 Gene_Symbol=zgc:136398 Uncharacterized protein	417	F1R1V6	0.07	45449	3181.43	0.0046275	2.30449	KRR1 small subunit processome component homolog	724049	krr1	KRR1	Krr1	0.362584	3.36258
324	1	combine_zebrafish	IPI:IPI00498619	28	35321	116	1	6	1	0.09	Tax_Id=7955 Gene_Symbol=zgc:172076 Zgc:172076 protein	319	A8WFZ6	0.09	35343.1	3180.88	0.0046267	2.3041	Uncharacterized protein LOC563955	563955	zgc:172076			0.362509	3.3625
137	1	combine_zebrafish	gi|528470312|ref|XP_005163330	223	105943	329	58	15	1	0.03	PREDICTED: ephrin type-B receptor 3 isoform X1 [Danio rerio]	7	No mapping	0.03	106011	3180.34	0.00462591	2.3037	PREDICTED: ephrin type-B receptor 3	30313	ephb3a			0.362434	3.36243
402	1	combine_zebrafish	tr|E7F250|E7F250_DANRE Uncharacterized protein OS=Danio rerio GN=mrc2 PE=4 SV=1	24	158884	60	1	15	1	0.02	Uncharacterized protein OS=Danio rerio GN=mrc2 PE=4 SV=1	483	E7F250	0.02	158987	3179.74	0.00462503	2.30327	C-type mannose receptor 2	100004793	mrc2	MRC2	Mrc2	0.362352	3.36234
331	1	combine_zebrafish	gi|528495196|ref|XP_002663907	28	52861	39	1	7	1	0.06	PREDICTED: WD repeat domain phosphoinositide-interacting protein 1-like [Danio rerio]	549	No mapping	0.06	52894.7	3173.68	0.00461623	2.29888	PREDICTED: WD repeat domain phosphoinositide-interacting protein 1-like	100332293	LOC100332293			0.361525	3.36152
220	1	combine_zebrafish	gi|528503487|ref|XP_005160415	43	63375	28	3	5	1	0.05	PREDICTED: protein NYNRIN-like isoform X1 [Danio rerio]	602	No mapping	0.05	63415.8	3170.79	0.00461202	2.29679	PREDICTED: protein NYNRIN-like isoform X1	101884601	LOC101884601			0.361129	3.36112
528	1	combine_zebrafish	IPI:IPI00933448	16	157892	167	1	19	1	0.02	Tax_Id=7955 Gene_Symbol=ercc6 Uncharacterized protein	279	F1RDN1	0.02	157990	3159.8	0.00459604	2.28883	DNA excision repair protein ERCC-6	560477	ercc6	ERCC6	Ercc6	0.359621	3.35961
177	1	combine_zebrafish	IPI:IPI00504895	79	157823	155	10	25	1	0.02	Tax_Id=7955 Gene_Symbol=atad2b Uncharacterized protein	543	E7FE14	0.02	157921	3158.43	0.00459404	2.28783	Uncharacterized protein LOC500625 (ATPase family, AAA domain containing 2B)	100331225	atad2b	ATAD2B	Atad2b	0.359432	3.35942
273	1	combine_zebrafish	tr|K7DY53|K7DY53_DANRE Uncharacterized protein (Fragment) OS=Danio rerio GN=si:dkey-285e18	33	52603	56	1	19	1	0.06	Uncharacterized protein (Fragment) OS=Danio rerio GN=si:dkey-285e18.5 PE=4 SV=1	623	K7DY53	0.06	52637.6	3158.25	0.00459379	2.28771						0.359408	3.3594
248	1	combine_zebrafish	IPI:IPI00488806	37	52512	19	1	9	1	0.06	Tax_Id=7955 Gene_Symbol=minpp1a Zgc:153026	293	Q08CJ4	0.06	52545.3	3152.72	0.00458573	2.2837	Multiple inositol-polyphosphate phosphatase 1a	561891	minpp1a	MINPP1	Minpp1	0.358646	3.35864
472	1	combine_zebrafish	gi|528508912|ref|XP_005173791	20	104998	220	2	35	1	0.03	PREDICTED: uncharacterized protein LOC101884651 [Danio rerio]	604	No mapping	0.03	105069	3152.08	0.00458481	2.28324	PREDICTED: uncharacterized protein LOC101884651	101884651	LOC101884651			0.358559	3.35855
523	1	combine_zebrafish	IPI:IPI00972151	16	104955	34	1	16	1	0.03	Tax_Id=7955 Gene_Symbol=ttll7 Uncharacterized protein	333	E7F887	0.03	105022	3150.66	0.00458274	2.2822	Tubulin polyglutamylase TTLL7	565243	ttll7	TTLL7	Ttll7	0.358363	3.35835
540	1	combine_zebrafish	IPI:IPI00505463	16	44926	22	1	4	1	0.07	Tax_Id=7955 Gene_Symbol=zgc:92072 Zgc:92072	176	Q66I20	0.07	44953.6	3146.75	0.00457706	2.27938	Pigment epithelium-derived factor	447800	serpinf1	SERPINF1	Serpinf1	0.357824	3.35782
562	1	combine_zebrafish	IPI:IPI00489423	15	314290	87	1	34	1	0.01	Tax_Id=7955 Gene_Symbol=nbeal2 Uncharacterized protein	541	E7FAW3	0.01	314490	3144.9	0.00457436	2.27803	Nneurobeachin-like protein 2	100330830	nbeal2	NBEAL2	Nbeal2	0.357568	3.35756
257	1	combine_zebrafish	IPI:IPI00860861	35	62833	122	2	16	1	0.05	Tax_Id=7955 Gene_Symbol=ftr51 LOW QUALITY PROTEIN: tripartite motif-containing protein 16	302	F1Q5R2	0.05	62873.3	3143.66	0.00457257	2.27714	FinTRIM family, member 51	562700	ftr51			0.357398	3.35739
159	1	combine_zebrafish	IPI:IPI00502102	117	52356	102	20	12	1	0.06	Tax_Id=7955 Gene_Symbol=eif3ea Eukaryotic translation initiation factor 3 subunit E-A	62	Q6DRI1	0.06	52389	3143.34	0.0045721	2.2769	Eukaryotic translation initiation factor 3 subunit E-A	325102	eif3ea	EIF3E	Eif3e	0.357353	3.35734
397	1	combine_zebrafish	IPI:IPI00862227	24	104645	81	2	20	1	0.03	Tax_Id=7955 Gene_Symbol=hmmr Hyaluronan-mediated motility receptor	47	Q6TEP5	0.03	104710	3141.29	0.00456911	2.27542	Hyaluronan-mediated motility receptor (RHAMM)	322012	hmmr	HMMR	Hmmr	0.357069	3.35706
504	1	combine_zebrafish	tr|F1QFD3|F1QFD3_DANRE Uncharacterized protein OS=Danio rerio GN=ftr57 PE=4 SV=1	18	62759	41	1	15	1	0.05	Uncharacterized protein OS=Danio rerio GN=ftr57 PE=4 SV=1	490	F1QFD3	0.05	62799.8	3139.99	0.00456722	2.27448	FinTRIM family, member 57	100005871	ftr57			0.35689	3.35688
533	1	combine_zebrafish	gi|528503825|ref|XP_002664892	16	104581	67	1	8	1	0.03	PREDICTED: toll-like receptor 19 [Danio rerio]	144	No mapping	0.03	104648	3139.45	0.00456643	2.27408	Toll-like receptor 19	403134	tlr19			0.356814	3.35681
238	1	combine_zebrafish	gi|528474723|ref|XP_005164213	39	156832	77	2	20	1	0.02	PREDICTED: G patch domain-containing protein 8 isoform X5 [Danio rerio]	335	No mapping	0.02	156928	3138.56	0.00456514	2.27344	G patch domain-containing protein 8	565404	gpatch8	GPATCH8	Gpatch8	0.356691	3.35668
541	1	combine_zebrafish	IPI:IPI01023740	16	78387	55	1	9	1	0.04	Tax_Id=7955 Gene_Symbol=zgc:163052 Uncharacterized protein	505	E7F6B0	0.04	78436.2	3137.45	0.00456353	2.27264	Deltex 4, E3 ubiquitin ligase	100037355	dtx4	DTX4	Dtx4	0.356538	3.35653
351	1	combine_zebrafish	IPI:IPI01006851	27	52248	9	1	4	1	0.06	Tax_Id=7955 Gene_Symbol=LOC100003022 hypothetical protein LOC100003022	475	No mapping	0.06	52281	3136.86	0.00456267	2.27221	Uncharacterized protein LOC100003022	100003022	LOC100003022			0.356456	3.35645
345	1	combine_zebrafish	gi|41055898|ref|NP_956862	27	44743	65	1	14	1	0.07	keratin-like [Danio rerio]	120	Q6PHE4	0.07	44771	3133.97	0.00455847	2.27012	Keratin-like	393540	zgc:77517	KRT18	Krt18	0.356056	3.35605
221	1	combine_zebrafish	IPI:IPI00486415	43	0	80	1	27	1	0.02		320	No mapping	0.02	156626	3132.53	0.00455637	2.26907	Uveal autoantigen with coiled-coil domains and ankyrin repeats b	564040	uacab	UACA	Uaca	0.355856	3.35585
582	1	combine_zebrafish	IPI:IPI00900776	14	62574	70	1	10	1	0.05	Tax_Id=7955 Gene_Symbol=LOC564556 Uncharacterized protein	323	E7F725	0.05	62613.6	3130.68	0.00455368	2.26773	Copine VII	564556	cpne7	CPNE7	Cpne7	0.3556	3.35559
519	1	combine_zebrafish	IPI:IPI00900017	17	312513	116	1	52	1	0.01	Tax_Id=7955 Gene_Symbol=atm Ataxia telangiectasia mutated (Fragment)	143	Q59IS5	0.01	312714	3127.14	0.00454853	2.26517	Serine-protein kinase ATM	403064	atm	ATM	Atm	0.355108	3.3551
424	1	combine_zebrafish	tr|F1QYZ2|F1QYZ2_DANRE Uncharacterized protein OS=Danio rerio GN=fbxl18 PE=4 SV=1	22	78049	100	1	12	1	0.04	Uncharacterized protein OS=Danio rerio GN=fbxl18 PE=4 SV=1	391	F1QYZ2	0.04	78099.5	3123.98	0.00454394	2.26288	F-box/LRR-repeat protein 18	570298	fbxl18	FBXL18	Fbxl18	0.35467	3.35466
185	1	combine_zebrafish	IPI:IPI00617884	62	44537	53	5	6	1	0.07	Tax_Id=7955 Gene_Symbol=si:ch211-204d2.4 Uncharacterized protein	478	A9C3U0	0.07	44565.2	3119.57	0.00453752	2.25968	Pleckstrin homology domain-containing family A member 2	100003662	si:ch211-204d2.4	PLEKHA2	Plekha2	0.354056	3.35405
395	1	combine_zebrafish	IPI:IPI00961845	24	44535	32	1	10	1	0.07	Tax_Id=7955 Gene_Symbol=LOC100334963 cysteinyl leukotriene receptor 1-like, partial	569	No mapping	0.07	44564.4	3119.51	0.00453744	2.25964	Cysteinyl leukotriene receptor 2-like	100334963	LOC100334963			0.354048	3.35404
160	1	combine_zebrafish	IPI:IPI00495282	115	51889	12	4	7	1	0.06	Tax_Id=7955 Gene_Symbol=clu Clusterin	127	Q5SPR2	0.06	51922.9	3115.37	0.00453142	2.25665	Clusterin	393775	clu	CLU	Clu	0.353471	3.35346
493	1	combine_zebrafish	IPI:IPI00901657	18	77830	79	2	21	1	0.04	Tax_Id=7955 Gene_Symbol=LOC100333996 coiled-coil domain-containing protein 48-like	562	No mapping	0.04	77879.1	3115.16	0.00453111	2.25649	EF-hand and coiled-coil domain containing 1	100333996	efcc1	EFCC1	Efcc1	0.353442	3.35343
382	1	combine_zebrafish	IPI:IPI00929991	25	77784	67	1	29	1	0.04	Tax_Id=7955 Gene_Symbol=stat7 Stat7 protein	536	C0SPC9	0.04	77835.3	3113.41	0.00452856	2.25522	Signal transducer and activator of transcription 7	100286795	stat7			0.353198	3.35319
462	1	combine_zebrafish	tr|F1Q7R0|F1Q7R0_DANRE Uncharacterized protein OS=Danio rerio GN=cbfa2t2 PE=4 SV=2	20	62187	28	1	11	1	0.05	Uncharacterized protein OS=Danio rerio GN=cbfa2t2 PE=4 SV=2	535	F1Q7R0	0.05	62225.8	3111.29	0.00452548	2.25369	Core-binding factor, runt domain, alpha subunit 2; translocated to, 2	100151413	cbfa2t2	CBFA2T2	Cbfa2t2	0.352902	3.35289
388	1	combine_zebrafish	IPI:IPI00618648	25	77693	170	1	12	1	0.04	Tax_Id=7955 Gene_Symbol=si:ch73-34b5.1 Uncharacterized protein	344	E7F7H0	0.04	77740.2	3109.61	0.00452303	2.25247	Microtubule-associated protein 9	565974	map9	MAP9	Map9	0.352667	3.35266
471	1	combine_zebrafish	IPI:IPI00497078	20	77688	61	1	12	1	0.04	Tax_Id=7955 Gene_Symbol=si:dkey-234k24.1 Uncharacterized protein	250	F1RCR9	0.04	77737.9	3109.52	0.0045229	2.2524	Carboxypeptidase Z	557534	cpz	CPZ	Cpz	0.352654	3.35265
317	1	combine_zebrafish	gi|528518072|ref|XP_697155	29	62026	63	1	12	1	0.05	PREDICTED: LOW QUALITY PROTEIN: lactamase, beta-like 1a [Danio rerio]	373	E7FAI4	0.05	62065.9	3103.3	0.00451385	2.2479	PREDICTED: lactamase, beta-like 1a	568717	lactbl1a	LACTBL1	Lactbl1a	0.351785	3.35178
560	1	combine_zebrafish	IPI:IPI00492349	15	44286	48	1	8	1	0.07	Tax_Id=7955 Gene_Symbol=shdb Src homology 2 domain containing transforming protein D	322	Q1LX13	0.07	44313.6	3101.95	0.00451189	2.24692	SH2 domain-containing adapter protein D	564537	shdb	SHD	Shd	0.351596	3.35159
544	1	combine_zebrafish	IPI:IPI00932113	16	77455	124	1	14	1	0.04	Tax_Id=7955 Gene_Symbol=- Uncharacterized protein (Fragment)	646	F1QI43	0.04	77504.6	3100.19	0.00450933	2.24564						0.351349	3.35134
580	1	combine_zebrafish	IPI:IPI00805798	14	77441	12	1	6	1	0.04	Tax_Id=7955 Gene_Symbol=fzd3 Uncharacterized protein	343	Q5TZ38	0.04	77492	3099.68	0.00450859	2.24528	Frizzled-3	565921	fzd3	FZD3	Fzd3	0.351278	3.35127
595	1	combine_zebrafish	tr|B8JM22|B8JM22_DANRE Uncharacterized protein (Fragment) OS=Danio rerio GN=si:ch73-21k16	13	77399	72	1	13	1	0.04	Uncharacterized protein (Fragment) OS=Danio rerio GN=si:ch73-21k16.5 PE=4 SV=2	647	B8JM22	0.04	77448.9	3097.96	0.00450609	2.24403						0.351037	3.35103
242	1	combine_zebrafish	tr|F1QGN7|F1QGN7_DANRE Uncharacterized protein (Fragment) OS=Danio rerio GN=ifit5 PE=4 SV=1	38	51587	75	1	17	1	0.06	Uncharacterized protein (Fragment) OS=Danio rerio GN=ifit5 PE=4 SV=1	360	F1QGN7	0.06	51620	3097.2	0.00450498	2.24348	Interferon-induced protein with tetratricopeptide repeats 5-like	567504	ifit12	IFIT5		0.350931	3.35092
383	1	combine_zebrafish	gi|528478349|ref|XP_005168665	25	51577	53	1	3	1	0.06	PREDICTED: ras-specific guanine nucleotide-releasing factor RalGPS1-like, partial [Danio rerio]	589	No mapping	0.06	51610.1	3096.6	0.00450412	2.24305	PREDICTED: ras-specific guanine nucleotide-releasing factor RalGPS1-like	101882086	LOC101882086			0.350847	3.35084
364	1	combine_zebrafish	IPI:IPI00482745	26	102966	46	1	17	1	0.03	Tax_Id=7955 Gene_Symbol=bcar3 Uncharacterized protein	397	F1R3Z4	0.03	103031	3090.93	0.00449587	2.23894	Breast cancer anti-estrogen resistance protein 3	570610	bcar3	BCAR3	Bcar3	0.350051	3.35004
461	1	combine_zebrafish	IPI:IPI00511433	20	44124	37	3	7	1	0.07	Tax_Id=7955 Gene_Symbol=tsg101 Tumor susceptibility gene 101	160	Q6IQ70	0.07	44152.5	3090.67	0.00449549	2.23875	Tumor susceptibility gene 101 protein	415179	tsg101	TSG101	Tsg101	0.350014	3.35001
313	1	combine_zebrafish	IPI:IPI00829108	29	44041	11	1	7	1	0.07	Tax_Id=7955 Gene_Symbol=camk1d Calcium/calmodulin-dependent protein kinase 1D	430	A1L290	0.07	44069.2	3084.84	0.00448701	2.23453	Calcium/calmodulin-dependent protein kinase 1Db	791176	camk1db	CAMK1D	Camk1d	0.349194	3.34919
520	1	combine_zebrafish	IPI:IPI00772165	17	61559	22	1	6	1	0.05	Tax_Id=7955 Gene_Symbol=- Uncharacterized protein	610	E7F4N4	0.05	61598.4	3079.92	0.00447985	2.23097						0.348501	3.34849
548	1	combine_zebrafish	IPI:IPI00920207	15	76887	41	1	12	1	0.04	Tax_Id=7955 Gene_Symbol=gmps Uncharacterized protein	124	B8JLW8	0.04	76935.6	3077.42	0.00447622	2.22916	GMP synthase [glutamine-hydrolyzing]	393559	gmps	GMPS	Gmps	0.348149	3.34814
547	1	combine_zebrafish	IPI:IPI00507207	15	61443	31	1	10	1	0.05	Tax_Id=7955 Gene_Symbol=si:dkey-82d4.3 Uncharacterized protein	294	A0JML9	0.05	61482.5	3074.13	0.00447142	2.22677	E3 ubiquitin-protein ligase NEURL1	561943	neurl1aa	NEURL1	Neurl1a	0.347683	3.34767
524	1	combine_zebrafish	tr|E7F7L1|E7F7L1_DANRE Uncharacterized protein OS=Danio rerio PE=3 SV=1	16	61339	21	1	5	1	0.05	Uncharacterized protein OS=Danio rerio PE=3 SV=1	644	E7F7L1	0.05	61380	3069	0.00446397	2.22306						0.346959	3.34695
404	1	combine_zebrafish	tr|H9GXI5|H9GXI5_DANRE Centrosomal protein of 72 kDa OS=Danio rerio GN=cep72 PE=4 SV=1	24	61245	73	2	8	1	0.05	Centrosomal protein of 72 kDa OS=Danio rerio GN=cep72 PE=4 SV=1	217	H9GXI5	0.05	61282.7	3064.13	0.00445689	2.21953	Centrosomal protein of 72 kDa	553488	cep72	CEP72	Cep72	0.346269	3.34626
521	1	combine_zebrafish	IPI:IPI00866145	17	101975	52	1	22	1	0.03	Tax_Id=7955 Gene_Symbol=ftr19 e3 ubiquitin/ISG15 ligase TRIM25	537	F1QTA0	0.03	102041	3061.23	0.00445266	2.21742	FinTRIM family, member 19	100301514	ftr19			0.345857	3.34585
229	1	combine_zebrafish	IPI:IPI00633430	41	50911	268	1	9	1	0.06	Tax_Id=7955 Gene_Symbol=LOC798746 LOC798746 protein (Fragment)	23	A8WFV8	0.06	50943.2	3056.59	0.00444591	2.21407	Zinc finger protein 142	77264	Zfp142		Zfp142	0.345199	3.34519
256	1	combine_zebrafish	IPI:IPI00932883	35	152716	634	1	25	1	0.02	Tax_Id=7955 Gene_Symbol=LOC568018 Uncharacterized protein	368	E9QHV7	0.02	152810	3056.2	0.00444534	2.21378	Retinitis pigmentosa GTPase regulator interacting protein 1	568018	rpgrip1			0.345143	3.34513
567	1	combine_zebrafish	IPI:IPI01004717	15	50838	192	1	19	1	0.06	Tax_Id=7955 Gene_Symbol=timm44 Translocase of inner mitochondrial membrane 44 homolog	200	Q5BLH8	0.06	50870.5	3052.23	0.00443958	2.21091	Mitochondrial import inner membrane translocase subunit TIM44	541380	timm44	TIMM44	Timm44	0.344579	3.34457
554	1	combine_zebrafish	gi|41053965|ref|NP_956227	15	101134	71	1	22	1	0.03	origin recognition complex subunit 1 [Danio rerio]	225	Q7ZYW6	0.03	101197	3035.92	0.00441585	2.19909	Origin recognition complex subunit 1	554509	orc1	ORC1	Orc1	0.342252	3.34224
361	1	combine_zebrafish	IPI:IPI00960476	26	151583	95	2	24	1	0.02	Tax_Id=7955 Gene_Symbol=sbno2a Strawberry notch homologue 2a	542	D6RUV4	0.02	151678	3033.57	0.00441242	2.19739	Strawberry notch homolog 2a	100330841	sbno2a	SBNO2	Sbno2	0.341915	3.34191
154	1	combine_zebrafish	gi|528509739|ref|XP_005170059	127	100923	178	37	15	1	0.03	PREDICTED: riboflavin transporter 1 isoform X1 [Danio rerio]	57	No mapping	0.03	100987	3029.62	0.00440669	2.19453	PREDICTED: riboflavin transporter 1	323832	slc52a2	SLC52A2	Slc52a2	0.34135	3.34134
343	1	combine_zebrafish	IPI:IPI00898769	27	75642	57	1	11	1	0.04	Tax_Id=7955 Gene_Symbol=LOC100149858 Uncharacterized protein	527	E7FBA1	0.04	75689.3	3027.57	0.00440371	2.19305	Sterile alpha motif domain containing 4A	100149858	samd4a	SAMD4A	Samd4	0.341056	3.34105
391	1	combine_zebrafish	gi|66472408|ref|NP_001018508	25	60276	26	1	12	1	0.05	vitronectin a precursor [Danio rerio]	223	Q502F1	0.05	60314.2	3015.71	0.00438646	2.18446	Vitronectin	553699	vtna	VTN	Vtn	0.339351	3.33934
598	1	combine_zebrafish	IPI:IPI00902318	13	60273	14	1	9	1	0.05	Tax_Id=7955 Gene_Symbol=LOC556331 neuropilin and tolloid-like protein 2-like	241	No mapping	0.05	60312.2	3015.61	0.00438631	2.18438	Neuropilin and tolloid-like protein 2-lik	556331	LOC556331			0.339336	3.33933
538	1	combine_zebrafish	IPI:IPI00829212	16	75336	16	1	9	1	0.04	Tax_Id=7955 Gene_Symbol=zgc:158666 Zgc:158666	233	F1QBY7	0.04	75383.6	3015.34	0.00438592	2.18419	Dynein intermediate chain 1, axonemal	555705	zgc:158666	DNAI1	Dnaic1	0.339298	3.33929
336	1	combine_zebrafish	tr|H9GX98|H9GX98_DANRE Uncharacterized protein OS=Danio rerio GN=bcmo1l PE=3 SV=1	27	60180	54	1	10	1	0.05	Uncharacterized protein OS=Danio rerio GN=bcmo1l PE=3 SV=1	125	H9GX98	0.05	60218.5	3010.92	0.00437949	2.18099	Beta,beta-carotene 15,15'-monooxygenase	393580	bcmo1	BCMO1	Bcmo1	0.338661	3.33865
507	1	combine_zebrafish	IPI:IPI00994112	17	150417	24	1	12	1	0.02	Tax_Id=7955 Gene_Symbol=LOC561483 Uncharacterized protein	289	E7FG56	0.02	150513	3010.27	0.00437853	2.18051	Pogo transposable element with ZNF domain b	561483	pogzb	POGZ	Pogz	0.338566	3.33856
286	1	combine_zebrafish	tr|F1QWK2|F1QWK2_DANRE Uncharacterized protein (Fragment) OS=Danio rerio PE=4 SV=1	31	60161	68	2	16	1	0.05	Uncharacterized protein (Fragment) OS=Danio rerio PE=4 SV=1	624	F1QWK2	0.05	60198.2	3009.91	0.00437802	2.18025						0.338515	3.33851
468	1	combine_zebrafish	IPI:IPI00996961	20	74675	51	1	14	1	0.04	Tax_Id=7955 Gene_Symbol=- Uncharacterized protein (Fragment)	641	F1QDY1	0.04	74722.9	2988.92	0.00434748	2.16504						0.335475	3.33547
427	1	combine_zebrafish	tr|F1QIK5|F1QIK5_DANRE Cystic fibrosis transmembrane conductance regulator OS=Danio rerio GN=abcc4 PE=3 SV=1	22	149190	61	1	24	1	0.02	Cystic fibrosis transmembrane conductance regulator OS=Danio rerio GN=abcc4 PE=3 SV=1	101	F1QIK5	0.02	149285	2985.7	0.0043428	2.16272	Multidrug resistance-associated protein 4	368620	abcc4	ABCC4	Abcc4	0.335007	3.335
308	1	combine_zebrafish	tr|F1R7N3|F1R7N3_DANRE Centrosomal protein of 76 kDa OS=Danio rerio GN=cep76 PE=4 SV=1	29	74300	99	1	11	1	0.04	Centrosomal protein of 76 kDa OS=Danio rerio GN=cep76 PE=4 SV=1	327	F1R7N3	0.04	74348.4	2973.94	0.00432569	2.1542	Centrosomal protein of 76 kDa	564926	cep76	CEP76	Cep76	0.333293	3.33329
377	1	combine_zebrafish	gi|528482414|ref|XP_005165964	26	98612	65	2	9	1	0.03	PREDICTED: disks large homolog 1 isoform X10 [Danio rerio]	29	No mapping	0.03	98673.1	2960.19	0.0043057	2.14424	PREDICTED: disks large homolog 1 isoform X10	114446	dlg1	DLG1	Dlg1	0.331281	3.33127
321	1	combine_zebrafish	IPI:IPI01004783	28	295751	81	1	33	1	0.01	Tax_Id=7955 Gene_Symbol=LOC557268 hypothetical protein LOC557268	248	No mapping	0.01	295945	2959.45	0.00430462	2.1437	Zinc finger protein OZF	557268	LOC557268	ZNF729	Zfp738	0.331172	3.33116
465	1	combine_zebrafish	gi|292627730|ref|XP_002666731	20	98512	27	1	13	1	0.03	PREDICTED: coiled-coil domain-containing protein 129 isoform X1 [Danio rerio]	567	E7EYN6	0.03	98573	2957.19	0.00430133	2.14206	Coiled-coil domain containing 129	100334805	ccdc129	CCDC129	Ccdc129	0.330841	3.33083
204	1	combine_zebrafish	IPI:IPI00492227	48	98118	86	5	18	1	0.03	Tax_Id=7955 Gene_Symbol=mios WD repeat-containing protein mio	113	Q802U2	0.03	98181.7	2945.45	0.00428426	2.13356	WD repeat-containing protein mio	393208	mios	MIOS	Mios	0.329113	3.32911
419	1	combine_zebrafish	IPI:IPI00806771	23	97315	86	1	9	1	0.03	Tax_Id=7955 Gene_Symbol=LOC564990 Uncharacterized protein	330	E7FD77	0.03	97376.4	2921.29	0.00424912	2.11606	Amyloid beta (A4) precursor protein-binding, family B, member 2b	564990	apbb2b	APBB2	Apbb2	0.325537	3.32553
175	1	combine_zebrafish	IPI:IPI00495601	80	97131	159	2	20	1	0.03	Tax_Id=7955 Gene_Symbol=enpp2;LOC100332039 Uncharacterized protein	546	Q6PGY9	0.03	97194	2915.82	0.00424116	2.1121	Ectonucleotide pyrophosphatase/phosphodiesterase family member 2	100332039	enpp2	ENPP2	Enpp2	0.324722	3.32471
146	1	combine_zebrafish	IPI:IPI01006994	164	145404	108	13	11	1	0.02	Tax_Id=7955 Gene_Symbol=- retrotransposable element Tf2 155 kDa protein type 1-like	618	No mapping	0.02	145495	2909.89	0.00423254	2.1078						0.323838	3.32383
428	1	combine_zebrafish	tr|F1QTI6|F1QTI6_DANRE Uncharacterized protein OS=Danio rerio GN=scarf1 PE=4 SV=2	22	96688	214	1	13	1	0.03	Uncharacterized protein OS=Danio rerio GN=scarf1 PE=4 SV=2	484	F1QTI6	0.03	96752.8	2902.58	0.00422191	2.10251	Scavenger receptor class F, member 1	100005273	scarf1	SCARF1	Scarf1	0.322746	3.32274
415	1	combine_zebrafish	gi|528482178|ref|XP_005168797	23	96373	40	1	14	1	0.03	PREDICTED: leucine-rich repeat-containing protein 8D isoform X1 [Danio rerio]	318	F1QJU2	0.03	96435.3	2893.06	0.00420805	2.09561	Leucine-rich repeat-containing protein 8D	563923	lrrc8db	LRRC8D	Lrrc8d	0.321319	3.32131
574	1	combine_zebrafish	tr|F1QPP3|F1QPP3_DANRE Uncharacterized protein (Fragment) OS=Danio rerio GN=helz2 PE=4 SV=1	14	287866	147	1	54	1	0.01	Uncharacterized protein (Fragment) OS=Danio rerio GN=helz2 PE=4 SV=1	299	F1QPP3	0.01	288049	2880.49	0.00418977	2.0865	Helicase with zinc finger 2, transcriptional coactivator	562461	helz2	HELZ2	Helz2	0.319427	3.31942
413	1	combine_zebrafish	IPI:IPI00493120	23	143640	62	1	23	1	0.02	Tax_Id=7955 Gene_Symbol=dhx38 DEAH (Asp-Glu-Ala-His) box polypeptide 38	129	Q6P404	0.02	143730	2874.59	0.00418119	2.08223	pre-mRNA-splicing factor ATP-dependent RNA helicase PRP16	393850	dhx38	DHX38	Dhx38	0.318537	3.31853
453	1	combine_zebrafish	gi|528495524|ref|XP_005156117	20	95276	208	1	20	1	0.03	PREDICTED: exocyst complex component 6 isoform X1 [Danio rerio]	155	No mapping	0.03	95336.7	2860.1	0.00416011	2.07174	PREDICTED: exocyst complex component 6 isoform X1	406591	exoc6	EXOC6	Exoc6	0.316343	3.31633
486	1	combine_zebrafish	tr|X1WG57|X1WG57_DANRE Uncharacterized protein OS=Danio rerio GN=ep300b PE=4 SV=1	19	284052	172	1	30	1	0.01	Uncharacterized protein OS=Danio rerio GN=ep300b PE=4 SV=1	337	X1WG57	0.01	284234	2842.34	0.00413428	2.05887	E1A binding protein p300 b	565612	ep300b	EP300	Ep300	0.313637	3.31363
376	1	combine_zebrafish	tr|E9QEL0|E9QEL0_DANRE Uncharacterized protein OS=Danio rerio GN=spag9a PE=4 SV=1	26	141892	215	2	35	1	0.02	Uncharacterized protein OS=Danio rerio GN=spag9a PE=4 SV=1	264	E9QEL0	0.02	141980	2839.61	0.00413031	2.05689	Uncharacterized protein LOC558833	558833	spag9a			0.31322	3.31321
294	1	combine_zebrafish	IPI:IPI00510572	31	141534	322	1	18	1	0.02	Tax_Id=7955 Gene_Symbol=anks1b Ankyrin repeat and sterile alpha motif domain-containing protein 1B	336	A5PMU4	0.02	141622	2832.44	0.00411989	2.0517	Ankyrin repeat and sterile alpha motif domain-containing protein 1B	565408	anks1b	ANKS1B	Anks1b	0.312123	3.31211
399	1	combine_zebrafish	IPI:IPI00806840	24	281888	134	1	33	1	0.01	Tax_Id=7955 Gene_Symbol=map1aa microtubule-associated protein 1A	533	A5PLJ2	0.01	282061	2820.61	0.00410268	2.04313	Microtubule-associated protein 1Aa	100151220	map1aa	MAP1A	map1a	0.310305	3.3103
592	1	combine_zebrafish	gi|528489566|ref|XP_005168036	13	140388	43	1	21	1	0.02	PREDICTED: diacylglycerol kinase eta isoform X1 [Danio rerio]	513	No mapping	0.02	140477	2809.54	0.00408657	2.03511	Diacylglycerol kinase, eta	100137124	dgkh			0.308596	3.30859
452	1	combine_zebrafish	IPI:IPI00962645	21	137778	146	1	17	1	0.02	Tax_Id=7955 Gene_Symbol=arhgef10 Uncharacterized protein	76	E7F3Z6	0.02	137865	2757.31	0.0040106	1.99728	Rho guanine nucleotide exchange factor 10	334278	arhgef10	ARHGEF10	Arhgef10	0.300447	3.30044
407	1	combine_zebrafish	IPI:IPI00492961	24	136841	138	2	21	1	0.02	Tax_Id=7955 Gene_Symbol=col1a1a Collagen, type I, alpha 1	88	Q6P4U1	0.02	136925	2738.51	0.00398325	1.98366	Collagen alpha-1(I) chain	337158	col1a1a	COL1A1	Col1a1	0.297475	3.29747
526	1	combine_zebrafish	gi|528497103|ref|XP_001921422	16	136706	122	1	22	1	0.02	PREDICTED: exportin-5 [Danio rerio]	262	No mapping	0.02	136794	2735.89	0.00397944	1.98176	PREDICTED: exportin-5	558662	xpo5	XPO5	Xpo5	0.29706	3.29705
561	1	combine_zebrafish	IPI:IPI00805025	15	135483	47	1	23	1	0.02	Tax_Id=7955 Gene_Symbol=LOC565752 Uncharacterized protein	340	E7F4L4	0.02	135570	2711.41	0.00394383	1.96403	Uncharacterized protein si:dkey-23p11.2	565752	si:dkey-23p11.2	KIAA1033	A230046K03Rik	0.293156	3.29315
174	1	combine_zebrafish	gi|528473009|ref|XP_005169852	84	133256	232	13	28	1	0.02	PREDICTED: interferon-induced very large GTPase 1-like [Danio rerio]	607	No mapping	0.02	133341	2666.81	0.00387897	1.93173						0.285954	3.28595
437	1	combine_zebrafish	gi|528473315|ref|XP_005163778	21	132621	42	1	6	1	0.02	PREDICTED: paternally-expressed gene 3 protein-like isoform X2 [Danio rerio]	596	No mapping	0.02	132701	2654.03	0.00386038	1.92247	Uncharacterized LOC101883776	101883776	LOC101883776			0.283867	3.28386
449	1	combine_zebrafish	gi|528492059|ref|XP_005155404	21	132489	177	1	19	1	0.02	PREDICTED: uncharacterized protein LOC101882400 isoform X1 [Danio rerio]	590	No mapping	0.02	132572	2651.43	0.0038566	1.92059	Uncharacterized protein LOC101882400	101882400	LOC101882400			0.283442	3.28343
289	1	combine_zebrafish	tr|F1R551|F1R551_DANRE Uncharacterized protein (Fragment) OS=Danio rerio GN=si:dkey-3p4	31	132453	108	1	24	1	0.02	Uncharacterized protein (Fragment) OS=Danio rerio GN=si:dkey-3p4.1 PE=4 SV=2	625	F1R551	0.02	132537	2650.74	0.0038556	1.92009						0.283329	3.28332
287	1	combine_zebrafish	tr|F1RC73|F1RC73_DANRE Uncharacterized protein (Fragment) OS=Danio rerio GN=nek1 PE=4 SV=1	31	132333	56	1	17	1	0.02	Uncharacterized protein (Fragment) OS=Danio rerio GN=nek1 PE=4 SV=1	236	F1RC73	0.02	132415	2648.29	0.00385203	1.91831	Uncharacterized protein (Serine/threonine-protein kinase Nek1)	556002	nek1	NEK1	Nek1	0.282927	3.28292
355	1	combine_zebrafish	IPI:IPI00608538	26	131488	69	1	17	1	0.02	Tax_Id=7955 Gene_Symbol=ctnnd2b catenin delta-2	256	B0V2S9	0.02	131570	2631.4	0.00382746	1.90608	Catenin delta-2	558069	ctnnd2b	CTNND2	Ctnnd2	0.280148	3.28014
443	1	combine_zebrafish	IPI:IPI00923794	21	254206	417	1	32	1	0.01	Tax_Id=7955 Gene_Symbol=abca1a Uncharacterized protein	265	B8A446	0.01	254369	2543.69	0.00369989	1.84255	ATP-binding cassette sub-family A member 1	558924	abca1a	ABCA1	Abca1	0.265426	3.26542
467	1	combine_zebrafish	tr|F1QX79|F1QX79_DANRE Uncharacterized protein (Fragment) OS=Danio rerio GN=acacb PE=3 SV=1	20	253451	348	1	48	1	0.01	Uncharacterized protein (Fragment) OS=Danio rerio GN=acacb PE=3 SV=1	239	F1QX79	0.01	253614	2536.14	0.00368891	1.83708	Acetyl-CoA carboxylase 2	556236	acacb	ACACB	Acacb	0.264135	3.26413
518	1	combine_zebrafish	tr|B8JHS9|B8JHS9_DANRE Uncharacterized protein OS=Danio rerio GN=pcnx PE=4 SV=1	17	252109	94	1	24	1	0.01	Uncharacterized protein OS=Danio rerio GN=pcnx PE=4 SV=1	445	B8JHS9	0.01	252268	2522.68	0.00366932	1.82732	Pecanex-like protein 1	794337	pcnx	PCNX	Pcnx	0.261823	3.26181
440	1	combine_zebrafish	gi|35215302|ref|NP_694515	21	251474	254	1	39	1	0.01	myosin-VIIa [Danio rerio]	32	Q9DGG9	0.01	251634	2516.34	0.00366011	1.82273	Unconventional myosin-VIIa	252846	myo7aa	MYO7A	Myo7a	0.260731	3.26072
543	1	combine_zebrafish	gi|528474499|ref|XP_005164137	16	248521	111	1	32	1	0.01	PREDICTED: histone-lysine N-methyltransferase SETD1A isoform X3 [Danio rerio]	243	No mapping	0.01	248674	2486.74	0.00361704	1.80129	Histone-lysine N-methyltransferase SETD1A	556535	setd1a	SETD1A	Setd1a	0.255591	3.25558
551	1	combine_zebrafish	gi|528498341|ref|XP_002664234	15	243353	202	1	45	1	0.01	PREDICTED: tyrosine-protein phosphatase non-receptor type 13 [Danio rerio]	407	No mapping	0.01	243507	2435.07	0.00354189	1.76386	Protein tyrosine phosphatase, non-receptor type 20	571774	ptpn20			0.246473	3.24646
599	1	combine_zebrafish	IPI:IPI00650449	13	240314	131	1	35	1	0.01	Tax_Id=7955 Gene_Symbol=cacna1aa voltage-dependent P/Q-type calcium channel subunit alpha-1A	295	Q5RHB1	0.01	240469	2404.69	0.00349771	1.74186	Voltage-dependent P/Q-type calcium channel subunit alpha-1A	562059	cacna1aa			0.241021	3.24101
325	1	combine_zebrafish	gi|528511989|ref|XP_694024	28	236362	126	1	33	1	0.01	PREDICTED: tudor domain-containing protein 6 [Danio rerio]	339	F1R237	0.01	236512	2365.12	0.00344015	1.71319	Tudor domain-containing protein 6	565665	tdrd6	TDRD6	Tdrd6	0.233814	3.23381
335	1	combine_zebrafish	tr|F1QKV7|F1QKV7_DANRE Uncharacterized protein OS=Danio rerio GN=si:ch211-242b18	27	229389	190	2	50	1	0.01	Uncharacterized protein OS=Danio rerio GN=si:ch211-242b18.1 PE=4 SV=1	356	F1QKV7	0.01	229530	2295.3	0.0033386	1.66262	Myomegalin	566905	si:ch211-242b18.1	PDE4DIP		0.220801	3.22079
394	1	combine_zebrafish	tr|X1WCD0|X1WCD0_DANRE Uncharacterized protein OS=Danio rerio GN=si:ch211-266g18	24	229277	166	1	39	1	0.01	Uncharacterized protein OS=Danio rerio GN=si:ch211-266g18.10 PE=4 SV=1	637	X1WCD0	0.01	229419	2294.19	0.00333698	1.66182						0.220591	3.22058
532	1	combine_zebrafish	IPI:IPI00485662	16	221676	110	1	24	1	0.01	Tax_Id=7955 Gene_Symbol=scn12ab Cardiac voltage-gated sodium channel alpha subunit Nav1.5	355	A7Y3Y2	0.01	221820	2218.2	0.00322645	1.60677	Sodium channel, voltage gated, type XII, alpha b	566868	scn12ab	SCN5A	Scn5a	0.205963	3.20595
442	1	combine_zebrafish	gi|528524034|ref|XP_005174667	21	221633	180	1	29	1	0.01	PREDICTED: uncharacterized protein LOC101884618 [Danio rerio]	603	No mapping	0.01	221773	2217.73	0.00322576	1.60643	uncharacterized protein LOC101884618	101884618	LOC101884618			0.205869	3.20586
583	1	combine_zebrafish	gi|528508165|ref|XP_005159244	14	220988	99	1	26	1	0.01	PREDICTED: genetic suppressor element 1 isoform X1 [Danio rerio]	357	No mapping	0.01	221126	2211.26	0.00321636	1.60175	PREDICTED: genetic suppressor element 1 isoform X1	567033	gse1	GSE1	Gse1	0.204602	3.20459
378	1	combine_zebrafish	IPI:IPI00817669	26	219025	319	1	32	1	0.01	Tax_Id=7955 Gene_Symbol=alpk2 hypothetical protein LOC559835	272	F1QU13	0.01	219162	2191.62	0.00318779	1.58752	Alpha-kinase 2	559835	alpk2	ALPK2	Alpk2	0.200727	3.20072
573	1	combine_zebrafish	IPI:IPI00972550	14	148101	37	1	19	1	0.02	Tax_Id=7955 Gene_Symbol=LOC567114 probable ATP-dependent RNA helicase YTHDC2-like	358	No mapping	0.02	63803.3	1276.07	0.00185608	0.924329	YTH domain containing 2	567114	ythdc2	YTHDC2	Ythdc2	-0.0341735	2.96583
