# Supplementary material for: Comprehensive and quantitative proteomic analyses of zebrafish plasma reveals conserved protein profiles between genders and between zebrafish and human
Source: Sci Rep. 2016 Apr 13;6:24329. doi: 10.1038/srep24329 (PMC4829857; doi:10.1038/srep24329)
Supplement: Supplementary Table S2 [file srep24329-s2.xls]

## Sheet: Sheet1
Supplementary Table S2. List of 594 unique proteins detected in male plasma using shotgun profiling.
Family	Member	Database	Accession	Score	Mass	Num. of matches	Num. of significant matches	Num. of sequences	Num. of significant sequences	emPAI	Description	UniProtID	Combined_emPAI	MW	emPAIxMW	weight%	Estimated Concentration (µg/mL)	Protein Name	EntrezGI	Gene Symbol	Human Homolog	Mouse Homolog	Log10[Concentration (µg/mL)]	Log10[Concentration (ng/mL)]
1	1	combine_zebrafish	IPI:IPI00994508	206537	30121	10285	8901	26	22	354.45	Tax_Id=7955 Gene_Symbol=- Uncharacterized protein	E7FES0	354.45	30139.7	1.0683e+07	21.4826	7432.99	Apolipoprotein A-Ib precursor	100101640	apoa1b	APOA1	Apoa1	3.87116	6.87116
4	1	combine_zebrafish	IPI:IPI00495830	116876	30237	5027	3857	23	19	109.26	Tax_Id=7955 Gene_Symbol=apoa1 Apolipoprotein A-I	O42363	109.26	30256.4	3.30581e+06	6.6477	2300.1	Apolipoprotein A-I	30355	apoa1	APOA1	Apoa1	3.36175	6.36175
2	1	combine_zebrafish	gi|528470658|ref|XP_005168469	206183	73235	6196	5018	62	48	37	PREDICTED: serotransferrin isoform X2 [Danio rerio]	B8JL43	37	73282.3	2.71145e+06	5.45248	1886.56	PREDICTED: serotransferrin isoform X2	30255	tfa	TF	Trf	3.27567	6.27567
7	1	combine_zebrafish	IPI:IPI00489824	76392	50994	2514	2086	30	23	28.51	Tax_Id=7955 Gene_Symbol=hpx Hemopexin	Q6PHG2	51.96	51026.7	2.65135e+06	5.33163	1844.74	Hemopexin	327588	hpx	HPX	Hpx	3.26594	6.26594
5	2	combine_zebrafish	gi|82524272|ref|NP_571318	76267	184640	2590	2091	103	77	5.41	complement component c3a, duplicate 2 precursor [Danio rerio]	Q3MU74	10.57	184757	1.95288e+06	3.92708	1358.77	Complement component c3a, duplicate 2 precursor	30491	c3a.2	C3	C3	3.13315	6.13315
16	1	combine_zebrafish	IPI:IPI00482837	28478	15512	934	667	15	13	51.01	Tax_Id=7955 Gene_Symbol=hbaa1 Hemoglobin subunit alpha	Q90487	73.61	15522.1	1.14258e+06	2.29763	794.98	Hemoglobin subunit alpha	30507	hbaa1	HBZ	Hba-x	2.90036	5.90036
6	1	combine_zebrafish	IPI:IPI00503447	86090	412332	2827	2289	153	117	2.63	Tax_Id=7955 Gene_Symbol=apobl Uncharacterized protein	Q5TZ29	2.63	412592	1.08512e+06	2.18208	754.998	Uncharacterized protein (apolipoprotein Bb, tandem duplicate 1)	321166	apobb.1	APOB	Apob	2.87795	5.87795
5	1	combine_zebrafish	gi|363807314|ref|NP_571317	97049	183062	2873	2389	97	74	5.74	complement component c3a precursor [Danio rerio]	No Mapping	5.74	183178	1.05144e+06	2.11436	731.57	Complement component c3a precursor	321046	c3a.1	C3	C3	2.86426	5.86426
10	1	combine_zebrafish	IPI:IPI00775298	57788	160211	1933	1591	66	55	3.36	Tax_Id=7955 Gene_Symbol=LOC100006895 alpha-2-macroglobulin-like isoform 1	No Mapping	6.54	160313	1.04844e+06	2.10833	729.483	Alpha-2-macroglobulin-like isoform 1	100006895	LOC100006895	A2M	A2m	2.86302	5.86302
13	2	combine_zebrafish	IPI:IPI00483607	35601	29366	1004	881	20	17	29.87	Tax_Id=7955 Gene_Symbol=zgc:194131 Zgc:194131	B3DHC5	29.87	29384.3	877709	1.765	610.689	Apolipoprotein A-IV-like precursor	570354	apoa4b.2	APOA4	Apoa4	2.78582	5.78582
8	1	combine_zebrafish	gi|528512584|ref|XP_002665852	71755	289861	2403	1840	116	87	2.91	PREDICTED: apolipoprotein B-100 [Danio rerio]	No Mapping	2.91	290042	844023	1.69726	587.251	PREDICTED: apolipoprotein B-100	100330435	LOC100330435	APOB	Apob	2.76882	5.76882
15	2	combine_zebrafish	IPI:IPI00554412	32349	16378	919	773	15	12	50.24	Tax_Id=7955 Gene_Symbol=ba2;ba2l;ba1l;ba1 Hemoglobin subunit beta-2	Q90485	50.24	16389	823383	1.65575	572.89	Hemoglobin subunit beta-2	30217	ba2			2.75807	5.75807
15	1	combine_zebrafish	IPI:IPI00493081	34128	16378	993	825	15	12	50.24	Tax_Id=7955 Gene_Symbol=ba2;ba2l;ba1l;ba1 Hemoglobin subunit beta-1	Q90486	50.24	16389	823381	1.65575	572.889	Hemoglobin subunit beta-1	30216	ba1	HBE1	Hbb-bh1	2.75807	5.75807
14	1	combine_zebrafish	IPI:IPI00506519	41732	124306	1238	1076	46	34	2.96	Tax_Id=7955 Gene_Symbol=cp Uncharacterized protein	Q6P3G1	5.81	124385	722677	1.45324	502.822	Ceruloplasmin	84702	cp	CP	Cp	2.70141	5.70141
5	4	combine_zebrafish	IPI:IPI00615437	36695	184364	1734	1147	76	54	2.02	Tax_Id=7955 Gene_Symbol=c3c Complement component C3-2	Q3MU73	3.88	184481	715785	1.43938	498.026	Complement component C3-2	565074	c3a.3	C3	C3	2.69725	5.69725
13	1	combine_zebrafish	IPI:IPI00485290	41607	29431	1110	964	19	16	23.92	Tax_Id=7955 Gene_Symbol=apoa4 Apolipoprotein A-IV	Q567B9	23.92	29449.3	704428	1.41654	490.125	Apolipoprotein A-IV	322543	apoa4b.1	APOA4	Apoa4	2.69031	5.69031
11	1	combine_zebrafish	IPI:IPI00501169	52090	54373	1684	1423	33	27	12.28	Tax_Id=7955 Gene_Symbol=fgb Uncharacterized protein	Q6NYE1	12.28	54407.5	668124	1.34354	464.865	Fibrinogen, B beta polypeptide	337315	fgb	FGB	Fgb	2.66733	5.66733
3	1	combine_zebrafish	IPI:IPI00503480	149923	15527	3134	2749	14	13	41.68	Tax_Id=7955 Gene_Symbol=zgc:193613 Zgc:193613	B3DFP9	41.68	15537.1	647586	1.30224	450.575	Uncharacterized protein LOC322327 precursor (Apolipoprotein A-II)	322327	apoa2			2.65377	5.65377
13	3	combine_zebrafish	IPI:IPI00834456	29663	29268	901	782	19	16	21.64	Tax_Id=7955 Gene_Symbol=LOC100004607 Uncharacterized protein	F1QJD1	21.64	29286.2	633754	1.27443	440.951	PREDICTED: apolipoprotein A-I-like	100004607	apoa4b.3	APOA4	Apoa4	2.64439	5.64439
9	2	combine_zebrafish	IPI:IPI00998738	67600	49648	1569	1277	28	19	6.35	Tax_Id=7955 Gene_Symbol=fga Uncharacterized protein	E9QCD1	10.41	49678.9	517157	1.03996	359.826	Fibrinogen, alpha polypeptide	378986	fga	FGA	Fga	2.55609	5.55609
20	1	combine_zebrafish	tr|F1RB09|F1RB09_DANRE Uncharacterized protein OS=Danio rerio GN=fn1b PE=4 SV=1	22582	265500	699	587	64	46	0.96	Uncharacterized protein OS=Danio rerio GN=fn1b PE=4 SV=1	F1RB09	1.69	265667	448977	0.902854	312.387	Uncharacterized protein (Fibronectin)	334613	fn1b	FN1	Fn1	2.49469	5.49469
18	1	combine_zebrafish	IPI:IPI00496539	27122	495672	1498	989	150	89	0.89	Tax_Id=7955 Gene_Symbol=apob Uncharacterized protein	E7FBD3	0.89	495986	441428	0.887673	307.135	Uncharacterized protein (PREDICTED: apolipoprotein B-100)	566465	apoba	APOB	Apob	2.48733	5.48733
12	1	combine_zebrafish	tr|X1WBV8|X1WBV8_DANRE Uncharacterized protein (Fragment) OS=Danio rerio GN=serpina1l PE=3 SV=1	49329	48421	1263	1106	18	16	9.05	Uncharacterized protein (Fragment) OS=Danio rerio GN=serpina1l PE=3 SV=1	X1WBV8	9.05	48452.5	438495	0.881776	305.094	Serpina1 protein like	321195	serpina1l			2.48443	5.48443
10	4	combine_zebrafish	IPI:IPI00482413	44577	160326	1756	1372	68	50	2.56	Tax_Id=7955 Gene_Symbol=sb:cb37 alpha-2-macroglobulin	No Mapping	2.56	160427	410694	0.825871	285.751	Alpha-2-macroglobulin	100006947	sb:cb37	A2M	A2m	2.45599	5.45599
12	2	combine_zebrafish	IPI:IPI01016741	45245	48343	1247	1081	21	16	8.41	Tax_Id=7955 Gene_Symbol=serpina1 Serpina1 protein (Fragment)	Q6P5I9	8.41	48374.3	406828	0.818095	283.061	Serpina1 protein (Fragment)	322701	serpina1	SERPINA1	Serpina1a/b/c/d/e	2.45188	5.45188
23	1	combine_zebrafish	IPI:IPI00650973	21647	63586	757	611	27	20	3.53	Tax_Id=7955 Gene_Symbol=ighm Ighm protein	A8WG82	6.38	63625.9	405933	0.816297	282.439	Immunoglobulin heavy constant mu	378762	ighm	IGHM	Ighm	2.45092	5.45092
10	3	combine_zebrafish	IPI:IPI00915611	48175	159707	1815	1410	62	49	2.51	Tax_Id=7955 Gene_Symbol=a2ml Uncharacterized protein	B8QSI4	2.51	159809	401120	0.806617	279.089	Alpha-2-macroglobulin-like precursor	100006972	a2ml	A2M	A2m	2.44574	5.44574
17	1	combine_zebrafish	IPI:IPI00498284	29450	48801	1246	950	31	23	7.09	Tax_Id=7955 Gene_Symbol=fgg Uncharacterized protein	Q7ZVG7	7.09	48832.5	346223	0.696224	240.893	Fibrinogen, gamma polypeptide	406327	fgg	FGG	Fgg	2.38183	5.38183
10	5	combine_zebrafish	gi|528501652|ref|XP_001345438	39855	160064	1505	1156	57	46	2.04	PREDICTED: alpha-2-macroglobulin-like [Danio rerio]	X1WBT0	2.04	160165	326737	0.657039	227.336	PREDICTED: alpha-2-macroglobulin-like	100006782	si:dkey-105h12.2	A2M	A2m	2.35667	5.35667
22	1	combine_zebrafish	IPI:IPI00864674	22262	190893	848	647	71	52	1.67	Tax_Id=7955 Gene_Symbol=LOC565774 Uncharacterized protein	E7FCV2	1.67	191014	318993	0.641468	221.948	Complement component 5	565774	c5	C5	Hc	2.34625	5.34625
21	1	combine_zebrafish	IPI:IPI00806334	22551	60596	763	625	25	21	2.95	Tax_Id=7955 Gene_Symbol=ces2 Zgc:153863	Q08BF1	4.2	60634.8	254666	0.512112	177.191	Uncharacterized (Carboxylesterase 2-like)	566132	ces2	CES1	Ces1d	2.24844	5.24844
39	1	combine_zebrafish	IPI:IPI00615908	11333	187486	597	374	66	45	1.29	Tax_Id=7955 Gene_Symbol=si:dkey-21e7.2 Uncharacterized protein	A5PMP6	1.29	187604	242010	0.48666	168.385	Complement component c3b, tandem duplicate 1	563665	c3b.1	C3	C3	2.2263	5.2263
38	1	combine_zebrafish	IPI:IPI00513129	12259	42045	489	370	23	17	5.62	Tax_Id=7955 Gene_Symbol=shbg sex hormone binding globulin	Q64HD0	5.62	42071.4	236441	0.475463	164.51	Sex hormone binding globulin	322604	shbg	SHBG	Shbg	2.21619	5.21619
39	2	combine_zebrafish	IPI:IPI00890485	11310	179719	635	368	72	43	1.29	Tax_Id=7955 Gene_Symbol=si:ch211-140f21.1 Novel protein similar to vertebrate complement component 3	B0S5I1	1.29	179832	231983	0.466498	161.408	Complement component c3b, tandem duplicate 2	566347	c3b.2	C3	C3	2.20793	5.20793
55	1	combine_zebrafish	IPI:IPI00498688	5903	31654	285	207	16	15	7.14	Tax_Id=7955 Gene_Symbol=apoeb Apolipoprotein Eb	O42364	7.14	31673.7	226150	0.454768	157.35	Apolipoprotein Eb	30314	apoeb	APOE	Apoe	2.19687	5.19687
16	4	combine_zebrafish	IPI:IPI00619777	12584	15403	414	278	7	5	7.92	Tax_Id=7955 Gene_Symbol=si:ch211-5k11.6 Si:xx-by187g17.5	Q6ZM13	14.23	15412.9	219326	0.441045	152.602	Novel alpha globin (Homolog of hemoglobin, zeta)	497166	si:ch211-5k11.6	HBZ	Hba-x	2.18356	5.18356
28	1	combine_zebrafish	IPI:IPI00817192	18204	71774	758	582	30	20	3	Tax_Id=7955 Gene_Symbol=f2 Uncharacterized protein	E7FAN5	3	71820.2	215461	0.433273	149.912	Uncharacterized protein (PREDICTED: prothrombin isoform X1)	325881	f2	F2	F2	2.17584	5.17584
19	1	combine_zebrafish	IPI:IPI00499674	23361	42872	762	650	23	16	4.95	Tax_Id=7955 Gene_Symbol=serpina7 Serpin peptidase inhibitor, clade A (Alpha-1 antiproteinase, antitrypsin), member 7	Q5XJ64	4.95	42899.8	212354	0.427026	147.751	Serpin peptidase inhibitor, clade A (Alpha-1 antiproteinase, antitrypsin), member 7	449799	serpina7	SERPINA7	Serpina7	2.16953	5.16953
25	1	combine_zebrafish	sp|Q4QRF7|CF058_DANRE UPF0762 protein C6orf58 homolog OS=Danio rerio GN=zgc:77778 PE=2 SV=1	20160	39466	461	374	14	10	2.62	UPF0762 protein C6orf58 homolog OS=Danio rerio GN=zgc:77778 PE=2 SV=1	Q4QRF7	5.21	39492	205753	0.413752	143.158	UPF0762 protein C6orf58 homolog	406484	zgc:77778		2310057J18Rik	2.15582	5.15582
39	3	combine_zebrafish	IPI:IPI00836760	10453	178756	561	335	69	40	1.14	Tax_Id=7955 Gene_Symbol=LOC792509 Novel protein similar to vertebrate complement component 3	B0S5I2	1.14	178869	203910	0.410046	141.876	Novel protein similar to vertebrate complement component 3	792509	LOC792509	C3	C3	2.15191	5.15191
35	1	combine_zebrafish	gi|41393105|ref|NP_958880	13483	91576	711	556	46	32	2.19	plasminogen precursor [Danio rerio]	Q6PBA6	2.19	91635.7	200682	0.403555	139.63	Plasminogen precursor	322691	plg	PLG	Plg	2.14498	5.14498
26	1	combine_zebrafish	tr|F1R6R2|F1R6R2_DANRE Uncharacterized protein (Fragment) OS=Danio rerio GN=si:ch211-270n8	19979	29025	564	441	21	9	6.9	Uncharacterized protein (Fragment) OS=Danio rerio GN=si:ch211-270n8.1 PE=4 SV=1	F1R6R2	6.9	29043.7	200402	0.40299	139.435	Uncharacterized protein (Fragment)	792467	si:ch211-270n8.1			2.14437	5.14437
21	2	combine_zebrafish	IPI:IPI00801264	21753	60259	778	632	26	20	3.2	Tax_Id=7955 Gene_Symbol=ces3 carboxylesterase 3	Q1LUZ9	3.2	60297.3	192951	0.388009	134.251	Carboxylesterase 3	560651	ces3	CES1	Ces1d	2.12792	5.12792
47	1	combine_zebrafish	IPI:IPI00497989	7486	17113	316	261	10	9	7.73	Tax_Id=7955 Gene_Symbol=nme2b.2 Nucleoside diphosphate kinase	Q7SXL4	11.01	17123.7	188532	0.379121	131.176	Nucleoside diphosphate kinase	30084	nme2b.2	NME2	Nme2	2.11785	5.11785
24	1	combine_zebrafish	IPI:IPI00628054	21190	72667	726	604	25	20	2.29	Tax_Id=7955 Gene_Symbol=c9 Uncharacterized protein	B8A565	2.29	72713.4	166514	0.334845	115.856	Uncharacterized protein ( Complement component C9)	554141	c9	C9	C9	2.06392	5.06392
42	1	combine_zebrafish	IPI:IPI00613140	8480	61431	421	284	27	21	2.69	Tax_Id=7955 Gene_Symbol=si:ch211-288g17.4 Uncharacterized protein	F6NMD4	2.69	61470	165354	0.332513	115.05	Uncharacterized protein LOC795729	795729	si:ch211-288g17.4			2.06089	5.06089
10	6	combine_zebrafish	gi|528501636|ref|XP_697477	18942	163614	717	515	42	27	1	PREDICTED: alpha-2-macroglobulin-like 1 [Danio rerio]	No Mapping	1	163717	163717	0.329221	113.91	PREDICTED: alpha-2-macroglobulin-like protein 1 isoform X1	569025	LOC569025	A2M	A2m	2.05656	5.05656
37	1	combine_zebrafish	gi|168823510|ref|NP_001108387	12547	25045	649	444	9	9	3.48	uncharacterized protein LOC100141350 precursor [Danio rerio]	A8KBB1	6.46	25060.5	161891	0.325548	112.64	Uncharacterized protein (C-reactive protein 3)	100141350	crp3	CRP	CRP	2.05169	5.05169
34	1	combine_zebrafish	IPI:IPI00995394	13839	50595	446	396	14	10	1.58	Tax_Id=7955 Gene_Symbol=ahsg Fetuin-A	Q800S8	3.15	50627.4	159476	0.320693	110.96	Fetuin-A	569558	ahsg1	AHSG	Ahsg	2.04517	5.04517
19	3	combine_zebrafish	IPI:IPI00772234	4368	42785	254	186	22	15	2.55	Tax_Id=7955 Gene_Symbol=zgc:174260 Zgc:174260 protein	A8E5C2	3.66	42812.4	156694	0.315097	109.024	Serpin peptidase inhibitor, clade A (Alpha-1 antiproteinase, antitrypsin), member 7	100137107	zgc:174260	SERPINA9	Serpina9	2.03752	5.03752
32	3	combine_zebrafish	IPI:IPI00829242	11140	35985	700	508	17	14	4.34	Tax_Id=7955 Gene_Symbol=zgc:158580 Zgc:158580	A1L215	4.34	36007.5	156272	0.31425	108.731	Uncharacterized protein LOC791136	791136	zgc:158580			2.03635	5.03635
5	6	combine_zebrafish	IPI:IPI00487038	8710	190927	504	311	54	35	0.81	Tax_Id=7955 Gene_Symbol=wu:fi14a03 Uncharacterized protein	F1Q4X5	0.81	191048	154749	0.311187	107.671	PREDICTED: complement C4-B	566261	c4	C4B	C4b	2.0321	5.0321
32	1	combine_zebrafish	IPI:IPI00846090	15149	38321	792	560	17	14	3.83	Tax_Id=7955 Gene_Symbol=zgc:123103 Uncharacterized protein	F1QGP6	3.83	38345.3	146862	0.295328	102.183	Uncharacterized protein LOC641325	641325	zgc:123103			2.00938	5.00938
33	1	combine_zebrafish	IPI:IPI00482319	14568	42788	460	340	18	15	3.43	Tax_Id=7955 Gene_Symbol=ckma Muscle-specific creatine kinase	A2BHA3	3.43	42814.6	146854	0.295311	102.178	Muscle creatine kinase a	30095	ckma	CKM	Ckm	2.00936	5.00936
43	1	combine_zebrafish	IPI:IPI00759022	8304	61139	398	303	25	20	2.34	Tax_Id=7955 Gene_Symbol=si:rp71-15k1.1 Si:rp71-15k1.1	Q1L8D8	2.34	61177.5	143155	0.287873	99.604	Uncharacterized protein LOC322393	322393	si:rp71-15k1.1			1.99828	4.99828
51	1	combine_zebrafish	IPI:IPI00510272	6729	50821	448	295	23	18	2.74	Tax_Id=7955 Gene_Symbol=serpinc1 Uncharacterized protein	Q8AYE3	2.74	50853.8	139339	0.2802	96.949	Antithrombin-III	321545	serpinc1	SERPINC1	Serpinc1	1.98654	4.98654
32	2	combine_zebrafish	IPI:IPI00901980	14698	37620	741	529	17	14	3.56	Tax_Id=7955 Gene_Symbol=26-29kD-proteinase 26-29kD-proteinase protein (Fragment)	Q6DGW1	3.56	37644.4	134014	0.269491	93.2438	26-29kD-proteinase protein	553225	26-29kD-proteinase			1.96962	4.96962
59	1	combine_zebrafish	tr|F1Q6R2|F1Q6R2_DANRE Uncharacterized protein (Fragment) OS=Danio rerio GN=si:dkey-8k3	5104	193421	315	169	54	29	0.68	Uncharacterized protein (Fragment) OS=Danio rerio GN=si:dkey-8k3.2 PE=4 SV=1	F1Q6R2	0.68	193544	131610	0.264656	91.5708	Uncharacterized protein LOC794635	794635	si:dkey-8k3.2	C4A	C4a	1.96176	4.96176
29	1	combine_zebrafish	IPI:IPI00773000	17319	56714	703	553	19	13	2.27	Tax_Id=7955 Gene_Symbol=fetub Uncharacterized protein	E7FE90	2.27	56750.2	128823	0.259052	89.632	Uncharacterized protein (Fetuin B)	569489	fetub	FETUB	Fetub	1.95246	4.95246
5	7	combine_zebrafish	IPI:IPI00771753	3276	182718	497	192	46	27	0.7	Tax_Id=7955 Gene_Symbol=zgc:103710 complement C3-H1-like	No Mapping	0.7	182833	127983	0.257363	89.0476	Complement C3-H1-like	494039	c3a.6	C3	C3	1.94962	4.94962
36	1	combine_zebrafish	IPI:IPI00490531	13349	101858	529	358	32	20	1.2	Tax_Id=7955 Gene_Symbol=zgc:112265 Zgc:112265	Q6PGW2	1.2	101922	122306	0.245947	85.0976	Zgc:112265 protein (inter-alpha-trypsin inhibitor heavy chain H4)	100003906	zgc:112265	ITIH4	Itih4	1.92992	4.92992
33	2	combine_zebrafish	IPI:IPI00508395	13133	42825	392	315	17	13	2.81	Tax_Id=7955 Gene_Symbol=ckmb Ckmb protein	Q7T306	2.81	42851.7	120413	0.242141	83.7807	Ckmb protein (Muscle creatine kinase b)	794752	ckmb	CKM	Ckm	1.92314	4.92314
44	1	combine_zebrafish	gi|528487210|ref|XP_005166940	8301	73285	288	237	25	17	1.51	PREDICTED: C1 inhibitor isoform X1 [Danio rerio]	No Mapping	1.51	73331.8	110731	0.222671	77.044	PREDICTED: plasma protease C1 inhibitor isoform X1	567801	serping1	SERPING1	Serping1	1.88674	4.88674
19	2	combine_zebrafish	IPI:IPI00512835	8320	42802	441	282	21	13	2.54	Tax_Id=7955 Gene_Symbol=zgc:113828 Zgc:113828	Q4V9D6	2.54	42829.7	108787	0.218762	75.6917	Uncharacterized protein LOC556938	556938	zgc:113828			1.87905	4.87905
41	1	combine_zebrafish	IPI:IPI00507733	8870	51723	354	287	22	16	2.04	Tax_Id=7955 Gene_Symbol=gc Zgc:92753	Q6DGV8	2.04	51757.1	105584	0.212321	73.4632	Vitamin D-binding protein	436841	gc	GC	Gc	1.86607	4.86607
40	1	combine_zebrafish	IPI:IPI00493628	9953	84938	390	317	32	20	1.22	Tax_Id=7955 Gene_Symbol=cfb Cfb protein	F1R886	1.22	84991.6	103690	0.208511	72.1449	Complement factor B	30604	cfb	CFB	Cfb	1.85821	4.85821
25	3	combine_zebrafish	IPI:IPI00632567	9775	39906	378	285	14	9	2.57	Tax_Id=7955 Gene_Symbol=zgc:172246 Uncharacterized protein	A5PF61	2.57	39932.2	102626	0.206372	71.4046	Uncharacterized protein LOC796447	796447	zgc:172246		2310057J18Rik	1.85373	4.85373
66	3	combine_zebrafish	IPI:IPI00882694	2557	67664	130	91	21	11	0.77	Tax_Id=7955 Gene_Symbol=zgc:172051 Zgc:172051 protein	A8WFZ1	1.46	67706.3	98851.2	0.198781	68.7783	Uncharacterized protein LOC100007431	100007431	zgc:172051			1.83745	4.83745
46	1	combine_zebrafish	IPI:IPI00505445	7701	36955	313	258	13	9	2.62	Tax_Id=7955 Gene_Symbol=kng1 Uncharacterized protein	Q5XJ76	2.62	36978.4	96883.4	0.194824	67.4091	Kininogen 1	449808	kng1	KNG1	Kng1	1.82872	4.82872
57	1	combine_zebrafish	IPI:IPI00496746	5712	37253	295	240	14	13	2.58	Tax_Id=7955 Gene_Symbol=si:dkey-90m5.4 Uncharacterized protein	Q5RHE5	2.58	37277.1	96174.9	0.193399	66.9162	Uncharacterized protein	553466	si:dkey-90m5.4	LRG1	Lrg1	1.82553	4.82553
62	1	combine_zebrafish	IPI:IPI00836574	4404	37129	219	163	13	10	2.31	Tax_Id=7955 Gene_Symbol=LOC563048 LOC563048 protein (Fragment)	Q0P416	2.31	37153.4	85824.3	0.172585	59.7145	Hypothetical protein LOC563048	563048	LOC563048			1.77608	4.77608
65	1	combine_zebrafish	tr|F1QM47|F1QM47_DANRE Uncharacterized protein (Fragment) OS=Danio rerio GN=c7a PE=4 SV=1	4227	97284	211	139	31	17	0.88	Uncharacterized protein (Fragment) OS=Danio rerio GN=c7a PE=4 SV=1	F1QM47	0.88	97347.7	85665.9	0.172267	59.6043	Complement component 7a	562475	c7a	C7	C7	1.77528	4.77528
71	1	combine_zebrafish	gi|33504547|ref|NP_878300	3479	58151	146	117	18	12	1.41	heparin cofactor 2 precursor [Danio rerio]	Q8AYE2	1.41	58187.6	82044.5	0.164984	57.0846	Heparin cofactor 2 precursor (Serpind1 protein )	359841	serpind1	SERPIND1	Serpind1	1.75652	4.75652
66	2	combine_zebrafish	gi|115529413|ref|NP_001070235	3471	63328	181	126	21	15	1.25	uncharacterized protein LOC791500 precursor [Danio rerio]	Q08BZ5	1.25	63368.2	79210.3	0.159285	55.1126	Uncharacterized protein LOC791500	791500	zgc:153921			1.74125	4.74125
64	1	combine_zebrafish	IPI:IPI00627494	4246	62787	188	155	24	15	1.26	Tax_Id=7955 Gene_Symbol=c8b Uncharacterized protein	A8HAJ8	1.26	62828.2	79163.6	0.159191	55.0801	Complement component C8 beta chain	793127	c8b	C8B	C8b	1.74099	4.74099
53	1	combine_zebrafish	gi|41055345|ref|NP_956932	6352	99823	259	193	27	16	0.79	complement component C6 [Danio rerio]	Q6PFT2	0.79	99888.9	78912.2	0.158686	54.9052	Complement component C6	393611	c6	C6	C6	1.73961	4.73961
66	1	combine_zebrafish	gi|162138950|ref|NP_001104722	3916	64091	193	134	23	15	1.23	uncharacterized protein LOC100007703 precursor [Danio rerio]	A8KBI4	1.23	64131.1	78881.2	0.158623	54.8837	Uncharacterized protein LOC100007703	100007703	LOC100007703			1.73944	4.73944
30	1	combine_zebrafish	IPI:IPI00810070	15542	24243	429	349	11	7	3.15	Tax_Id=7955 Gene_Symbol=apom Uncharacterized protein	F1QFH8	3.15	24259.1	76416.3	0.153667	53.1686	Apolipoprotein M	569714	apom	APOM	Apom	1.72566	4.72566
52	1	combine_zebrafish	tr|F1Q6A4|F1Q6A4_DANRE Uncharacterized protein (Fragment) OS=Danio rerio GN=comtd1 PE=4 SV=1	6717	31855	260	148	14	9	2.29	Uncharacterized protein (Fragment) OS=Danio rerio GN=comtd1 PE=4 SV=1	F1Q6A4	2.29	31875.1	72993.9	0.146784	50.7874	Catechol O-methyltransferase domain-containing protein 1	568094	comtd1	COMTD1	Comtd1	1.70576	4.70576
50	1	combine_zebrafish	IPI:IPI00932892	7097	49451	197	166	16	11	1.47	Tax_Id=7955 Gene_Symbol=zgc:152945 Uncharacterized protein	E7FFU0	1.47	49482.9	72739.9	0.146274	50.6107	uncharacterized protein LOC767787	767787	zgc:152945			1.70424	4.70424
56	1	combine_zebrafish	IPI:IPI00495615	5847	16268	194	181	8	6	4.46	Tax_Id=7955 Gene_Symbol=zgc:92880 Zgc:92880	Q6DGK4	4.46	16278.8	72603.4	0.145999	50.5157	Uncharacterized protein LOC445037	445037	zgc:92880	HBE1	Hbb-bh1	1.70343	4.70343
63	1	combine_zebrafish	gi|528523537|ref|XP_002667431	4284	75151	213	153	17	8	0.53	PREDICTED: complement factor I [Danio rerio]	No Mapping	0.96	75199.8	72191.8	0.145172	50.2294	PREDICTED: complement factor I	557557	cfi	CFI	Cfi	1.70096	4.70096
27	1	combine_zebrafish	IPI:IPI00994290	19956	9850	1090	575	8	5	7.23	Tax_Id=7955 Gene_Symbol=- Uncharacterized protein	E9QDI1	7.23	9856.23	71260.5	0.143299	49.5814	Apolipoprotein C-I isoform 2 precursor	570638	apoc1l	APOC1	Apoc1	1.69532	4.69532
82	1	combine_zebrafish	gi|47086179|ref|NP_998093	2396	67424	157	97	16	10	0.69	integrin, beta 1b.2 precursor [Danio rerio]	Q6NWK9	1.02	67468.3	68817.7	0.138386	47.8817	Integrin, beta 1b.2	405864	itgb1b.2	ITGB1	Itgb1	1.68017	4.68017
67	1	combine_zebrafish	gi|528496350|ref|XP_005156388	3773	58386	271	144	19	12	1.15	PREDICTED: hyaluronan-binding protein 2 isoform X1 [Danio rerio]	No Mapping	1.15	58424.1	67187.7	0.135109	46.7476	PREDICTED: hyaluronan-binding protein 2 isoform X1	553472	habp2	HABP2	Habp2	1.66976	4.66976
94	1	combine_zebrafish	IPI:IPI00490915	1473	15573	107	60	11	7	3.86	Tax_Id=7955 Gene_Symbol=mb Myoglobin	Q6VN46	3.86	15583	60150.5	0.120958	41.8513	Myoglobin	393558	mb	MB	Mb	1.62171	4.62171
45	1	combine_zebrafish	IPI:IPI00486605	8248	11615	322	257	9	7	5.11	Tax_Id=7955 Gene_Symbol=pvalb2 Parvalbumin-2	Q9I8V0	5.11	11622.1	59388.9	0.119426	41.3214	Parvalbumin 2	58028	pvalb2	PVALB	Pvalb	1.61617	4.61617
36	2	combine_zebrafish	tr|H9GX84|H9GX84_DANRE Uncharacterized protein (Fragment) OS=Danio rerio GN=zgc:112265 PE=4 SV=1	5958	46828	237	148	16	10	1.26	Uncharacterized protein (Fragment) OS=Danio rerio GN=zgc:112265 PE=4 SV=1	H9GX84	1.26	46856.9	59039.7	0.118724	41.0784	Uncharacterized protein	100003906	zgc:112265	ITIH4	Itih4	1.61361	4.61361
61	1	combine_zebrafish	IPI:IPI00504468	4730	51026	200	148	14	10	1.12	Tax_Id=7955 Gene_Symbol=agt Angiotensinogen	Q502R9	1.12	51058.3	57185.3	0.114995	39.7882	Angiotensinogen	322485	agt	AGT	Agt	1.59975	4.59975
58	1	combine_zebrafish	IPI:IPI00511862	5116	21956	178	145	8	7	2.59	Tax_Id=7955 Gene_Symbol=rbp4 Uncharacterized protein	Q9PT95	2.59	21970.8	56904.5	0.11443	39.5928	Retinol binding protein 4, plasma	30077	rbp4	RBP4	Rbp4	1.59762	4.59762
79	1	combine_zebrafish	tr|X1WHB9|X1WHB9_DANRE Uncharacterized protein OS=Danio rerio GN=zgc:114181 PE=4 SV=1	2543	54452	100	74	19	11	1.02	Uncharacterized protein OS=Danio rerio GN=zgc:114181 PE=4 SV=1	X1WHB9	1.02	54486.4	55576.2	0.111759	38.6686	Uncharacterized protein LOC619255	619255	zgc:114181			1.58736	4.58736
73	1	combine_zebrafish	IPI:IPI01006706	3399	59551	140	115	13	12	0.91	Tax_Id=7955 Gene_Symbol=LOC100333951 integrin alpha-E-like	No Mapping	0.91	59588.9	54225.9	0.109044	37.7291	Integrin alpha-E-like	100333951	itgae.1			1.57668	4.57668
89	1	combine_zebrafish	IPI:IPI00972635	1866	80512	131	89	16	9	0.55	Tax_Id=7955 Gene_Symbol=prg4 Uncharacterized protein	F1QAB4	0.67	80562.4	53976.8	0.108543	37.5558	Proteoglycan 4	553377	prg4b			1.57468	4.57468
68	1	combine_zebrafish	IPI:IPI00494676	3506	87991	111	95	16	12	0.61	Tax_Id=7955 Gene_Symbol=si:dkey-39n1.2 Uncharacterized protein	B0UXN0	0.61	88047.1	53708.7	0.108004	37.3693	Sulfhydryl oxidase 1	100004382	qsox1	QSOX1	Qsox1	1.57251	4.57251
31	2	combine_zebrafish	IPI:IPI01024190	4558	26549	86	76	7	5	1.04	Tax_Id=7955 Gene_Symbol=si:ch211-207o17.2 Uncharacterized protein	F8W5R1	1.99	26566.9	52868.2	0.106313	36.7844	Uncharacterized protein (Complement factor H)	553297	cfh	CFH	Cfh	1.56566	4.56566
83	1	combine_zebrafish	IPI:IPI00833820	2258	66094	115	95	15	12	0.79	Tax_Id=7955 Gene_Symbol=c8a Novel protein similar to vertebrate complement component 8, alpha polypeptide	F1R901	0.79	66137.7	52248.8	0.105068	36.3534	PREDICTED: complement component C8 alpha chain isoform X1	445102	c8a	C8A	C8a	1.56055	4.56055
54	1	combine_zebrafish	IPI:IPI00929992	5990	34670	137	128	10	9	1.5	Tax_Id=7955 Gene_Symbol=itln3 Uncharacterized protein	C1IHU9	1.5	34692.8	52039.3	0.104646	36.2077	Intelectin 3	555334	itln3	ITLN1	Itln1	1.5588	4.5588
76	1	combine_zebrafish	IPI:IPI00511672	2757	106225	139	86	21	13	0.48	Tax_Id=7955 Gene_Symbol=itih2 Uncharacterized protein	Q5RH29	0.48	106291	51019.8	0.102596	35.4984	Inter-alpha-trypsin inhibitor heavy chain H2	406280	itih2	ITIH2	Itih2	1.55021	4.55021
104	1	combine_zebrafish	gi|528472668|ref|XP_001919291	1201	113246	113	67	21	13	0.45	PREDICTED: uncharacterized protein LOC563036 [Danio rerio]	No Mapping	0.45	113317	50992.8	0.102542	35.4796	Uncharacterized LOC563036	563036	LOC563036	HLA-A	H2-BI	1.54998	4.54998
75	1	combine_zebrafish	IPI:IPI00509500	3103	39715	123	86	16	9	1.22	Tax_Id=7955 Gene_Symbol=aldoaa Fructose-bisphosphate aldolase	Q803Q7	1.22	39740.4	48483.3	0.0974958	33.7335	Aldolase a, fructose-bisphosphate, a	336425	aldoaa	ALDOA	Aldoa	1.52806	4.52806
100	1	combine_zebrafish	IPI:IPI00483570	1324	21092	79	57	13	7	2.26	Tax_Id=7955 Gene_Symbol=gpx4a glutathione peroxidase 4	Q6DHK6	2.26	21105	47697.3	0.0959152	33.1867	Glutathione peroxidase 4	352928	gpx4a			1.52096	4.52096
48	1	combine_zebrafish	IPI:IPI00636975	7485	11156	116	109	5	4	4	Tax_Id=7955 Gene_Symbol=apoc2 Uncharacterized protein	E9QEQ1	4	11162.6	44650.5	0.0897883	31.0667	Apolipoprotein C-II	568972	apoc2			1.4923	4.4923
60	1	combine_zebrafish	IPI:IPI00900851	4756	11314	149	138	4	4	3.92	Tax_Id=7955 Gene_Symbol=zgc:193682 Uncharacterized protein	B3DFS8	3.92	11321	44378.4	0.0892411	30.8774	Uncharacterized protein LOC570390	570390	zgc:193682			1.48964	4.48964
40	2	combine_zebrafish	IPI:IPI00499705	2106	51470	126	96	16	9	0.86	Tax_Id=7955 Gene_Symbol=bfb Uncharacterized protein	Q6DHC4	0.86	51503	44292.6	0.0890686	30.8177	Complement component bfb	30489	bfb	CFB	Cfb	1.4888	4.4888
31	3	combine_zebrafish	tr|F6P921|F6P921_DANRE Uncharacterized protein OS=Danio rerio GN=cfhl4 PE=4 SV=2	2156	52410	157	98	15	8	0.84	Uncharacterized protein OS=Danio rerio GN=cfhl4 PE=4 SV=2	F6P921	0.84	52444.5	44053.4	0.0885875	30.6513	Complement factor H like 4	559122	cfhl4	CFHR4		1.48645	4.48645
45	3	combine_zebrafish	IPI:IPI00507878	6397	11574	263	228	6	5	3.79	Tax_Id=7955 Gene_Symbol=pvalb4 Uncharacterized protein	Q6IMW7	3.79	11581	43892.1	0.0882633	30.5391	Parvalbumin 4	337731	pvalb4	PVALB	Pvalb	1.48486	4.48486
45	2	combine_zebrafish	IPI:IPI00492274	7302	11541	258	221	7	6	3.79	Tax_Id=7955 Gene_Symbol=pvalb3 Uncharacterized protein	Q7ZT36	3.79	11548	43766.8	0.0880112	30.4519	Uncharacterized protein (Parvalbumin 3)	100000771	pvalb3	PVALB	Pvalb	1.48361	4.48361
88	1	combine_zebrafish	IPI:IPI00497753	2098	35761	83	66	10	9	1.22	Tax_Id=7955 Gene_Symbol=gapdh Glyceraldehyde-3-phosphate dehydrogenase	Q5XJ10	1.22	35784.1	43656.5	0.0877895	30.3752	Glyceraldehyde-3-phosphate dehydrogenase	317743	gapdh	GAPDH	Gapdh	1.48252	4.48252
102	1	combine_zebrafish	gi|47271422|ref|NP_705954	1272	26810	50	38	13	8	1.55	triosephosphate isomerase B [Danio rerio]	Q90XG0	1.55	26826.7	41581.3	0.0836165	28.9313	Triosephosphate isomerase B	560753	tpi1b	TPI1	Tpi1	1.46137	4.46137
49	1	combine_zebrafish	IPI:IPI00507228	7226	42414	292	255	9	6	0.96	Tax_Id=7955 Gene_Symbol=si:ch73-252g14.4 Uncharacterized protein	A5WWI5	0.96	42441.1	40743.5	0.0819316	28.3483	Uncharacterized protein (alpha-2-HS-glycoprotein 2)	567406	ahsg2	AHSG	Ahsg	1.45253	4.45253
81	1	combine_zebrafish	tr|F1Q8R6|F1Q8R6_DANRE Uncharacterized protein OS=Danio rerio GN=itih3a PE=4 SV=1	2457	97889	112	74	19	9	0.39	Uncharacterized protein OS=Danio rerio GN=itih3a PE=4 SV=1	F1Q8R6	0.39	97950.4	38200.6	0.0768182	26.5791	Inter-alpha (globulin) inhibitor H3	553614	itih3a	ITIH3	Itih3	1.42454	4.42454
127	1	combine_zebrafish	IPI:IPI00497243	682	53503	64	36	9	9	0.71	Tax_Id=7955 Gene_Symbol=zgc:65788 Zgc:65788	Q7ZV48	0.71	53537.4	38011.5	0.0764379	26.4475	Acidic chitinase-like	322420	Zgc:65788	CHIA	Chia1	1.42238	4.42238
36	4	combine_zebrafish	IPI:IPI00863756	1720	99953	136	64	22	10	0.38	Tax_Id=7955 Gene_Symbol=itih3 Inter-alpha (Globulin) inhibitor H3	Q498Q0	0.38	100016	38006.1	0.076427	26.4438	Inter-alpha (Globulin) inhibitor H3	613141	itih3	ITIH3	Itih3	1.42232	4.42232
74	1	combine_zebrafish	IPI:IPI00508917	3181	54763	146	114	10	9	0.69	Tax_Id=7955 Gene_Symbol=cetp Uncharacterized protein	Q5U3E2	0.69	54797.9	37810.6	0.0760338	26.3077	Cholesteryl ester transfer protein, plasma	492488	cetp	CETP		1.42008	4.42008
106	1	combine_zebrafish	IPI:IPI00613175	1104	55378	134	50	12	8	0.68	Tax_Id=7955 Gene_Symbol=zgc:153913 Zgc:153913	A0JMK3	0.68	55413.6	37681.2	0.0757737	26.2177	Carboxypeptidase N subunit 2	559700	zgc:153913	CPN2	Cpn2	1.41859	4.41859
87	1	combine_zebrafish	tr|F1QLC3|F1QLC3_DANRE Uncharacterized protein OS=Danio rerio GN=f10 PE=3 SV=1	2121	56895	115	65	14	8	0.66	Uncharacterized protein OS=Danio rerio GN=f10 PE=3 SV=1	F1QLC3	0.66	56931.7	37574.9	0.07556	26.1437	Coagulation factor X	282670	f10	F10	F10	1.41737	4.41737
78	1	combine_zebrafish	IPI:IPI00637112	2683	14185	156	110	5	4	2.63	Tax_Id=7955 Gene_Symbol=zgc:161979 Zgc:161979	Q4L216	2.63	14194.5	37331.4	0.0750702	25.9743	Type IV antifreeze protein	568707	afp4			1.41454	4.41454
107	1	combine_zebrafish	gi|528481227|ref|XP_005168739	1101	22860	138	55	16	7	1.6	PREDICTED: adenylate kinase isoenzyme 1 isoform X1 [Danio rerio]	No Mapping	1.6	22874.5	36599.2	0.0735979	25.4649	PREDICTED: adenylate kinase isoenzyme 1 isoform X2	445486	ak1	AK1	Ak1	1.40594	4.40594
113	1	combine_zebrafish	IPI:IPI00610559	914	15420	45	36	7	5	2.3	Tax_Id=7955 Gene_Symbol=LOC570585 Uncharacterized protein	E9QJG3	2.3	15429.8	35488.6	0.0713644	24.6921	Uncharacterized protein LOC570585	570585	si:dkey-7f3.14	APOA1	Apoa1	1.39256	4.39256
10	7	combine_zebrafish	IPI:IPI00495734	10967	160558	469	307	33	9	0.22	Tax_Id=7955 Gene_Symbol=wu:fb68b01 pregnancy zone protein	No Mapping	0.22	160660	35345.3	0.0710763	24.5924	Uncharacterized protein LOC100006993 (si:dkey-52d15.2)	100006993	si:dkey-52d15.2	A2M	A2m	1.3908	4.3908
109	1	combine_zebrafish	tr|F1R6G3|F1R6G3_DANRE Uncharacterized protein (Fragment) OS=Danio rerio GN=lum PE=4 SV=1	994	41199	80	52	12	8	0.85	Uncharacterized protein (Fragment) OS=Danio rerio GN=lum PE=4 SV=1	F1R6G3	0.85	41225.6	35041.7	0.0704659	24.3812	Lumican	415149	lum	LUM	Lum	1.38706	4.38706
31	4	combine_zebrafish	IPI:IPI00972765	886	82032	108	42	17	9	0.42	Tax_Id=7955 Gene_Symbol=- Complement factor H-like 1 protein	E2FHP5	0.42	82085.9	34476.1	0.0693284	23.9876	Complement factor H like 1	570905	cfhl1	CFH	Cfh	1.37999	4.37999
95	1	combine_zebrafish	IPI:IPI01005789	1445	16868	104	57	8	5	1.99	Tax_Id=7955 Gene_Symbol=LOC798244 hypothetical protein LOC798244	No Mapping	1.99	16878.6	33588.4	0.0675434	23.37	Hypothetical protein LOC798244	798244	LOC798244			1.36866	4.36866
85	1	combine_zebrafish	IPI:IPI00607437	2202	32015	112	88	14	7	1	Tax_Id=7955 Gene_Symbol=zgc:110064 Zgc:110064	Q503V2	1	32035.2	32035.2	0.06442	22.2893	Apolipoprotein E precursor	553587	apoea	APOE	Apoe	1.3481	4.3481
80	1	combine_zebrafish	IPI:IPI00481054	2481	25419	133	108	7	4	1.1	Tax_Id=7955 Gene_Symbol=zgc:152809 Zgc:152809	Q66I62	1.23	25434.9	31284.9	0.0629112	21.7673	Uncharacterized protein LOC751795 (CRP5)	751795	crp			1.3378	4.3378
45	4	combine_zebrafish	IPI:IPI00494456	1578	11421	91	69	6	5	2.73	Tax_Id=7955 Gene_Symbol=pvalb1 Uncharacterized protein	Q804W0	2.73	11427.9	31198.1	0.0627366	21.7069	Uncharacterized protein (Parvalbumin 1)	402805	pvalb1	PVALB	Pvalb	1.3366	4.3366
101	1	combine_zebrafish	gi|528509171|ref|XP_005159472	1277	71979	206	45	22	8	0.43	PREDICTED: uncharacterized protein LOC322603 isoform X1 [Danio rerio]	F6P4T8	0.43	72025.4	30970.9	0.0622799	21.5488	PREDICTED: uncharacterized protein LOC322603 isoform X1	322603	si:ch73-15n24.1			1.33342	4.33342
115	1	combine_zebrafish	gi|528480998|ref|XP_005172087	869	23753	46	26	7	4	0.69	PREDICTED: prostaglandin-H2 D-isomerase isoform X1 [Danio rerio]	No Mapping	1.3	23768	30898.4	0.062134	21.4984	PREDICTED: prostaglandin-H2 D-isomerase isoform X1	751703	lcn15	PTGDS	Ptgds	1.33241	4.33241
110	1	combine_zebrafish	IPI:IPI00500427	989	20891	89	49	9	6	1.45	Tax_Id=7955 Gene_Symbol=ptgds Prostaglandin D synthase homolog	Q8QGV5	1.45	20905.2	30312.5	0.0609558	21.0907	Prostaglandin D2 synthase, brain	336492	ptgdsb			1.32409	4.32409
92	1	combine_zebrafish	IPI:IPI00962078	1533	21335	94	65	8	6	1.41	Tax_Id=7955 Gene_Symbol=LOC795897 saxitoxin and tetrodotoxin-binding protein 2-like	No Mapping	1.41	21349.1	30102.2	0.060533	20.9444	PREDICTED: saxitoxin and tetrodotoxin-binding protein 2-like	795897	LOC795897			1.32107	4.32107
84	1	combine_zebrafish	IPI:IPI00490006	2220	41726	110	69	15	7	0.7	Tax_Id=7955 Gene_Symbol=bactin2 Actin, cytoplasmic 2	Q7ZVF9	0.7	41752.7	29226.9	0.0587728	20.3354	Actin, cytoplasmic 2	57935	actb2	ACTG1	Actg1	1.30825	4.30825
96	1	combine_zebrafish	tr|F1REJ8|F1REJ8_DANRE Uncharacterized protein OS=Danio rerio GN=thbs4a PE=4 SV=1	1429	104013	115	50	19	8	0.28	Uncharacterized protein OS=Danio rerio GN=thbs4a PE=4 SV=1	F1REJ8	0.28	104079	29142.2	0.0586025	20.2765	Thrombospondin-4	563429	thbs4a	THBS4	Thbs4	1.30699	4.30699
70	1	combine_zebrafish	tr|M9MMB7|M9MMB7_DANRE Uncharacterized protein (Fragment) OS=Danio rerio GN=igic1s1 PE=4 SV=1	3213	13182	120	94	7	5	2.16	Uncharacterized protein (Fragment) OS=Danio rerio GN=igic1s1 PE=4 SV=1	M9MMB7	2.16	13190.6	28491.7	0.0572944	19.8239	Ig kappa chain C region	100149821	igic1s1			1.29719	4.29719
97	1	combine_zebrafish	IPI:IPI00511602	1410	24119	72	55	8	5	1.18	Tax_Id=7955 Gene_Symbol=c8g Uncharacterized protein	Q6P5J2	1.18	24135	28479.3	0.0572693	19.8152	Complement component C8 gamma chain	393837	c8g	C8G	C8g	1.297	4.297
129	1	combine_zebrafish	IPI:IPI00506185	649	48948	54	27	9	7	0.58	Tax_Id=7955 Gene_Symbol=f7i F7i protein	A4FUL1	0.58	48980.1	28408.4	0.0571269	19.7659	Coagulation factor VIIi	282671	f7i			1.29592	4.29592
119	1	combine_zebrafish	tr|F1QBW7|F1QBW7_DANRE Uncharacterized protein (Fragment) OS=Danio rerio GN=eno3 PE=3 SV=1	820	51287	51	25	21	7	0.55	Uncharacterized protein (Fragment) OS=Danio rerio GN=eno3 PE=3 SV=1	F1QBW7	0.55	51319.7	28225.8	0.0567597	19.6389	Beta-enolase	378963	eno3	ENO3	Eno3	1.29312	4.29312
69	1	combine_zebrafish	IPI:IPI00829259	3505	52987	130	85	7	4	0.53	Tax_Id=7955 Gene_Symbol=zgc:158410 Uncharacterized protein	F1RAP6	0.53	53020.5	28100.8	0.0565084	19.5519	Alpha-2-antiplasmin	563663	serpinf2b	SERPINF2	Serpinf2	1.29119	4.29119
138	1	combine_zebrafish	gi|41055323|ref|NP_956722	473	57659	32	21	12	7	0.48	zgc:66313 precursor [Danio rerio]	Q7SYK9	0.48	57695.9	27694	0.0556903	19.2689	Zgc:66313 precursor	393400	zgc:66313	AMY2A	Amy1	1.28486	4.28486
90	1	combine_zebrafish	gi|528502556|ref|XP_005157870	1660	28868	71	60	7	5	0.93	PREDICTED: uncharacterized protein LOC795315 isoform X2 [Danio rerio]	No Mapping	0.93	28886.7	26864.6	0.0540224	18.6918	PREDICTED: uncharacterized protein LOC795315 isoform X2	795315	si:dkey-96g2.1			1.27165	4.27165
114	1	combine_zebrafish	tr|F1R1F2|F1R1F2_DANRE Uncharacterized protein (Fragment) OS=Danio rerio GN=igfals PE=4 SV=1	903	68443	43	23	12	7	0.39	Uncharacterized protein (Fragment) OS=Danio rerio GN=igfals PE=4 SV=1	F1R1F2	0.39	68486	26709.5	0.0537106	18.5839	Insulin-like growth factor-binding protein complex acid labile subunit	570758	igfals	IGFALS	Igfals	1.26914	4.26914
105	1	combine_zebrafish	IPI:IPI00877506	1140	32761	75	50	8	6	0.79	Tax_Id=7955 Gene_Symbol=LOC100003661 protein Z-dependent protease inhibitor	A8KB96	0.79	32781.8	25897.6	0.0520778	18.0189	PREDICTED: protein Z-dependent protease inhibitor	100003661	serpina10	SERPINA10	Serpina10	1.25573	4.25573
174	1	combine_zebrafish	IPI:IPI00506920	128	45953	48	11	11	6	0.52	Tax_Id=7955 Gene_Symbol=got1 Aspartate aminotransferase	Q7ZUW8	0.52	45982.5	23910.9	0.0480827	16.6366	Aspartate aminotransferase, cytoplasmic	406330	got1	GOT1	Got1	1.22107	4.22107
19	5	combine_zebrafish	IPI:IPI00931400	734	46742	112	46	15	6	0.51	Tax_Id=7955 Gene_Symbol=LOC566630 Uncharacterized protein (Fragment)	F8W5D3	0.51	46771.7	23853.6	0.0479675	16.5967	Uncharacterized protein si:ch211-186e20.7	566630	si:ch211-186e20.7	SERPINA9	Serpina9	1.22002	4.22002
159	1	combine_zebrafish	IPI:IPI00516171	191	22006	52	22	9	5	1.03	Tax_Id=7955 Gene_Symbol=si:dkey-5n18.1 si:dkey-5n18.1	No Mapping	1.03	22019.9	22680.5	0.0456086	15.7806	Novel protein similar to human and mouse complement component 1, q subcomponent-like 1	570444	si:dkey-5n18.1			1.19812	4.19812
111	1	combine_zebrafish	IPI:IPI00854224	974	23734	49	39	6	4	0.93	Tax_Id=7955 Gene_Symbol=zgc:165473 Superoxide dismutase	A5PLA4	0.93	23749.1	22086.7	0.0444144	15.3674	Extracellular superoxide dismutase [Cu-Zn]	504078	sod3a	SOD3	Sod3	1.1866	4.1866
37	4	combine_zebrafish	IPI:IPI00758763	1262	25088	106	73	7	5	0.87	Tax_Id=7955 Gene_Symbol=zgc:136586 Zgc:136586	Q1RM11	0.87	25103.7	21840.2	0.0439188	15.1959	Uncharacterized protein LOC678538 (pentraxin-related C-reactive protein)	678538	crp4			1.18173	4.18173
118	1	combine_zebrafish	IPI:IPI00809080	825	24754	98	55	7	4	0.88	Tax_Id=7955 Gene_Symbol=si:ch1073-126c3.2 Uncharacterized protein	B8JME6	0.88	24770	21797.6	0.0438331	15.1663	Uncharaterized protein ( si:ch1073-126c3.2)	555816	si:ch1073-126c3.2			1.18088	4.18088
99	1	combine_zebrafish	gi|169234619|ref|NP_001076456	1346	25489	48	35	7	4	0.85	uncharacterized protein LOC100007164 [Danio rerio]	Q7T129	0.85	25504.9	21679.2	0.043595	15.0839	Uncharacterized protein LOC100007164 (novel protein similar to vertebrate gliacolin)	100007164	cbln14			1.17851	4.17851
140	1	combine_zebrafish	gi|528490465|ref|XP_005167877	406	236523	169	28	29	6	0.09	PREDICTED: coagulation factor V isoform X1 [Danio rerio]	B7ZVT7	0.09	236670	21300.3	0.0428331	14.8203	Coagulation factor V	327320	f5	F5	F5	1.17086	4.17086
134	1	combine_zebrafish	gi|528469132|ref|XP_005155452	551	38053	57	21	10	5	0.52	PREDICTED: malate dehydrogenase 1a, NAD (soluble) isoform X1 [Danio rerio]	No Mapping	0.52	38077	19800.1	0.0398162	13.7764	PREDICTED: malate dehydrogenase 1Aa, NAD (soluble) isoform X2	399662	mdh1aa	MDH1	Mdh1	1.13914	4.13914
70	2	combine_zebrafish	gi|528520552|ref|XP_005162975	1725	13756	80	58	5	4	1.43	PREDICTED: immunoglobulin lambda-like polypeptide 1-like [Danio rerio]	No Mapping	1.43	13764.3	19683	0.0395808	13.695	PREDICTED: immunoglobulin lambda-like polypeptide 1-like	101886766	LOC101886766			1.13656	4.13656
104	2	combine_zebrafish	IPI:IPI00845939	818	40366	78	41	9	5	0.48	Tax_Id=7955 Gene_Symbol=zgc:162351 Zgc:162351 protein	A4QN65	0.48	40392.1	19388.2	0.0389881	13.4899	Uncharacterized protein LOC100038770	100038770	zgc:162351			1.13001	4.13001
75	2	combine_zebrafish	IPI:IPI00499849	1418	39500	58	35	12	5	0.49	Tax_Id=7955 Gene_Symbol=aldoab Fructose-bisphosphate aldolase	Q6P043	0.49	39525.2	19367.3	0.038946	13.4753	Aldolase a, fructose-bisphosphate, b	406496	aldoab	ALDOB	Aldob	1.12954	4.12954
141	1	combine_zebrafish	IPI:IPI00808748	402	46906	21	12	8	5	0.4	Tax_Id=7955 Gene_Symbol=si:ch211-102c2.6 transcobalamin-2	F2Z4S3	0.4	46935.3	18774.1	0.0377532	13.0626	Transcobalamin-2	407646	tcn2	TCN2	Tcn2	1.11603	4.11603
117	1	combine_zebrafish	IPI:IPI00972693	841	53279	70	27	14	5	0.35	Tax_Id=7955 Gene_Symbol=antxr2a Uncharacterized protein	E7F960	0.35	53313.3	18659.7	0.037523	12.983	Uncharacterized protein (Anthrax toxin receptor 2)	557239	antxr2a	ANTXR2	Antxr2	1.11337	4.11337
166	1	combine_zebrafish	IPI:IPI00496332	160	54433	29	7	9	5	0.34	Tax_Id=7955 Gene_Symbol=pltp Zgc:100903	Q6DEI0	0.34	54468.4	18519.3	0.0372407	12.8853	Phospholipid transfer protein	445125	pltp	PLTP	Pltp	1.11009	4.11009
86	1	combine_zebrafish	IPI:IPI00504093	2195	62980	113	73	11	5	0.29	Tax_Id=7955 Gene_Symbol=si:dkey-183c2.4 Uncharacterized protein	Q5RH90	0.29	63020.2	18275.9	0.0367512	12.7159	Uncharacterized protein LOC561237 (novel protein similar to vertebrate plexin B2 (PLXNB2))	561237	si:dkey-183c2.4			1.10435	4.10435
200	1	combine_zebrafish	IPI:IPI00773984	74	81106	35	5	16	5	0.22	Tax_Id=7955 Gene_Symbol=mst1 Uncharacterized protein	Q5XFY1	0.22	81158.7	17854.9	0.0359047	12.423	Hepatocyte growth factor-like protein	259260	mst1	MST1	Mst1	1.09423	4.09423
72	1	combine_zebrafish	IPI:IPI00961743	3452	18723	108	96	4	3	0.94	Tax_Id=7955 Gene_Symbol=wu:fi74c02 hypothetical protein LOC334459	No Mapping	0.94	18735.1	17611	0.0354142	12.2533	Hypothetical protein LOC334459	334459	wu:fi74c02			1.08825	4.08825
131	1	combine_zebrafish	tr|A5PF50|A5PF50_DANRE Ependymin OS=Danio rerio GN=epd PE=4 SV=1	587	24472	27	23	4	3	0.67	Ependymin OS=Danio rerio GN=epd PE=4 SV=1	A5PF50	0.67	24488.3	16407.2	0.0329934	11.4157	Ependymin	30199	epd			1.0575	4.0575
36	3	combine_zebrafish	IPI:IPI00972601	2008	7413	90	38	5	3	2.21	Tax_Id=7955 Gene_Symbol=- Uncharacterized protein	F1QE70	2.21	7417.64	16393	0.0329649	11.4058	Uncharacterized protein LOC100538272					1.05713	4.05713
133	2	combine_zebrafish	IPI:IPI00508890	394	27329	55	23	5	3	0.59	Tax_Id=7955 Gene_Symbol=mfap4 Zgc:77076	Q6NYE9	0.59	27346.7	16134.6	0.0324452	11.2261	Microfibrillar-associated protein 4	405825	mfap4	MFAP4	Mfap4	1.05023	4.05023
125	1	combine_zebrafish	IPI:IPI00877542	683	26848	42	24	5	4	0.6	Tax_Id=7955 Gene_Symbol=LOC100000079 heme-binding protein 2	No Mapping	0.6	26865.5	16119.3	0.0324146	11.2154	Heme-binding protein soul5	100000079	soul5			1.04982	4.04982
133	1	combine_zebrafish	gi|528469827|ref|XP_005171107	560	27249	122	25	6	3	0.59	PREDICTED: uncharacterized protein LOC100126122 isoform X1 [Danio rerio]	F1QWC1	0.59	27266.6	16087.3	0.0323501	11.1931	PREDICTED: uncharacterized protein LOC100126122 isoform X1	100126122	zgc:173915			1.04895	4.04895
121	1	combine_zebrafish	IPI:IPI00489033	749	28659	62	43	7	4	0.55	Tax_Id=7955 Gene_Symbol=cahz Carbonic anhydrase	Q92051	0.55	28677.5	15772.6	0.0317174	10.9742	Carbonic anhydrase	30331	cahz	CA13	Car13	1.04037	4.04037
93	1	combine_zebrafish	tr|F1R6Q9|F1R6Q9_DANRE Uncharacterized protein (Fragment) OS=Danio rerio GN=rca2	1522	33781	66	44	9	4	0.46	Uncharacterized protein (Fragment) OS=Danio rerio GN=rca2.2 PE=4 SV=1	F1R6Q9	0.46	33803.6	15549.6	0.031269	10.8191	Complement receptor-like protein	541367	rca2.1			1.03419	4.03419
116	1	combine_zebrafish	tr|B0R0N8|B0R0N8_DANRE Uncharacterized protein OS=Danio rerio GN=si:ch211-133n4	860	34414	63	28	7	4	0.45	Uncharacterized protein OS=Danio rerio GN=si:ch211-133n4.9 PE=4 SV=1	B0R0N8	0.45	34436.2	15496.3	0.0311617	10.782	Uncharacterized protein LOC100000061	100000061	si:ch211-133n4.9			1.0327	4.0327
165	1	combine_zebrafish	IPI:IPI00817531	161	32815	32	10	9	4	0.47	Tax_Id=7955 Gene_Symbol=si:ch211-89p1.1 Uncharacterized protein	A3KNL2	0.47	32835.4	15432.6	0.0310337	10.7377	F11 receptor	100005566	f11r.2	F11R	F11r	1.03091	4.03091
126	1	combine_zebrafish	IPI:IPI00608865	682	49242	114	21	10	3	0.3	Tax_Id=7955 Gene_Symbol=- Novel protein similar to vertebrate pentaxin-related	A3KPN4	0.3	49273.3	14782	0.0297253	10.285	Pentraxin-related protein PTX3-like	101887125	LOC101887125	PTX3	Ptx3	1.0122	4.0122
123	1	combine_zebrafish	IPI:IPI00960778	714	43406	50	30	9	4	0.34	Tax_Id=7955 Gene_Symbol=LOC100334775 Uncharacterized protein	E7F711	0.34	43432.9	14767.2	0.0296955	10.2747	Latrophilin-1-like	100334775	LOC100334775			1.01177	4.01177
84	2	combine_zebrafish	IPI:IPI00492396	1361	42006	83	39	10	4	0.35	Tax_Id=7955 Gene_Symbol=zgc:86725 Novel protein similar to vertebrate skeletal alpha-actin 1	A2BG19	0.35	42033	14711.6	0.0295837	10.236	Novel protein similar to vertebrate skeletal alpha-actin 1	415164	zgc:86725	ACTA1	Acta1	1.01013	4.01013
91	1	combine_zebrafish	tr|F1R2A5|F1R2A5_DANRE Uncharacterized protein OS=Danio rerio GN=proca PE=3 SV=1	1564	48522	106	44	12	4	0.3	Uncharacterized protein OS=Danio rerio GN=proca PE=3 SV=1	F1R2A5	0.3	48554.3	14566.3	0.0292915	10.1349	Protein C (Inactivator of coagulation factors Va and VIIIa)	393327	proca	PROC	Proc	1.00582	4.00582
193	1	combine_zebrafish	IPI:IPI00801939	86	55486	86	4	15	4	0.26	Tax_Id=7955 Gene_Symbol=zgc:152830 Zgc:152830	Q08CQ0	0.26	55521.9	14435.7	0.0290289	10.044	Uncharacterized protein LOC767682	767682	zgc:152830			1.00191	4.00191
154	1	combine_zebrafish	tr|U3JB00|U3JB00_DANRE Uncharacterized protein OS=Danio rerio GN=cpn1 PE=4 SV=1	233	65165	15	10	7	4	0.22	Uncharacterized protein OS=Danio rerio GN=cpn1 PE=4 SV=1	U3JB00	0.22	65206.7	14345.5	0.0288475	9.98123	Carboxypeptidase N catalytic chain	337172	cpn1	CPN1	Cpn1	0.999184	3.99918
122	1	combine_zebrafish	IPI:IPI00902195	728	50919	49	24	5	2	0.28	Tax_Id=7955 Gene_Symbol=serpinf2l Uncharacterized protein	E7F3Z2	0.28	50951.3	14266.4	0.0286885	9.9262	Serpin peptidase inhibitor, clade F , member 2, like	560308	serpinf2l	SERPINF2	Serpinf2	0.996783	3.99678
82	3	combine_zebrafish	IPI:IPI00502872	787	86491	90	21	18	4	0.16	Tax_Id=7955 Gene_Symbol=itgb1b.1 Integrin beta	B3DIV2	0.16	86547.6	13847.6	0.0278464	9.63485	Integrin, beta 1b.1	566771	itgb1b.1			0.983845	3.98384
156	1	combine_zebrafish	gi|528495206|ref|XP_005173015	202	11967	12	10	4	3	1.13	PREDICTED: ectonucleotide pyrophosphatase/phosphodiesterase family member 2-like [Danio rerio]	No Mapping	1.13	11974.9	13531.6	0.0272109	9.41496	PREDICTED: Ectonucleotide pyrophosphatase/phosphodiesterase family member 2-like	101885815	LOC101885815			0.973818	3.97382
142	1	combine_zebrafish	IPI:IPI00639334	395	23147	8	6	4	2	0.5	Tax_Id=7955 Gene_Symbol=LOC793799 vitelline membrane outer layer protein 1 homolog	F1RCF0	0.5	23162.2	11581.1	0.0232886	8.05787	Vitelline membrane outer layer 1 homolog b	793799	vmo1b	VMO1	Vmo1	0.90622	3.90622
137	1	combine_zebrafish	IPI:IPI00485802	474	26080	22	15	6	3	0.44	Tax_Id=7955 Gene_Symbol=c1qa Complement C1q subcomponent subunit A	F1QFM5	0.44	26096.7	11482.6	0.0230904	7.98929	Complement C1q subcomponent subunit A	553548	c1qa	C1QA	C1qa	0.902508	3.90251
37	3	combine_zebrafish	IPI:IPI00493643	1749	24932	301	159	5	3	0.46	Tax_Id=7955 Gene_Symbol=si:ch211-234p6.13 Uncharacterized protein	Q7SZ53	0.46	24947.4	11475.8	0.0230769	7.9846	Uncharacterized protein (C-reactive protein 2)	327615	crp2	CRP	CRP	0.902253	3.90225
110	2	combine_zebrafish	IPI:IPI00786720	329	25907	60	26	9	3	0.44	Tax_Id=7955 Gene_Symbol=zgc:153154 Zgc:158768	A1L2B6	0.44	25924	11406.6	0.0229376	7.93641	Lipocalin-15	751701	zgc:153154	LCN15	Gm33749	0.899624	3.89962
112	1	combine_zebrafish	IPI:IPI00861346	956	26214	60	38	6	3	0.43	Tax_Id=7955 Gene_Symbol=- Uncharacterized protein	No Mapping	0.43	26230.6	11279.1	0.0226814	7.84776	Uncharacterized protein	101884895	LOC101884895			0.894746	3.89475
103	1	combine_zebrafish	tr|F8W4J1|F8W4J1_DANRE Uncharacterized protein (Fragment) OS=Danio rerio GN=si:ch73-103b2	1234	28043	33	23	11	3	0.4	Uncharacterized protein (Fragment) OS=Danio rerio GN=si:ch73-103b2.3 PE=3 SV=2	F8W4J1	0.4	28062	11224.8	0.0225721	7.80994	Uncharacterized protein LOC100535672 (Trypsinogen 1b)	100535672	prss59.2	PRSS2	Prss2	0.892648	3.89265
144	1	combine_zebrafish	IPI:IPI00502891	376	27243	24	17	6	3	0.41	Tax_Id=7955 Gene_Symbol=cfdl Zgc:109940	A7MCG1	0.41	27260.7	11176.9	0.0224757	7.77661	Complement factor D	553553	cfd	CFD	Cfd	0.89079	3.89079
5	8	combine_zebrafish	IPI:IPI00997167	329	31456	201	17	5	3	0.35	Tax_Id=7955 Gene_Symbol=- Uncharacterized protein	E7FGB2	0.35	31475.7	11016.5	0.0221533	7.66502	Uncharacterized protein (PREDICTED: complement C3)	100331492	LOC100331492	C3	C3	0.884514	3.88451
104	3	combine_zebrafish	IPI:IPI00484893	280	38724	47	18	7	3	0.28	Tax_Id=7955 Gene_Symbol=dZ63M10.2 SI:dZ63M10.2 (Fragment)	Q7YP15	0.28	38749.2	10849.8	0.021818	7.54902	dZ63M10.2 (novel MHC class I antigen)	565768	dZ63M10.2			0.877891	3.87789
108	1	combine_zebrafish	tr|F1R9H7|F1R9H7_DANRE Uncharacterized protein (Fragment) OS=Danio rerio GN=LOC564958 PE=4 SV=1	1072	38721	83	36	5	3	0.28	Uncharacterized protein (Fragment) OS=Danio rerio GN=LOC564958 PE=4 SV=1	F1R9H7	0.28	38745.6	10848.8	0.0218159	7.54831	Intelectin-1-like	564958	LOC564958	ITLN1	Itln1	0.87785	3.87785
209	1	combine_zebrafish	IPI:IPI00960817	64	46866	34	3	15	3	0.23	Tax_Id=7955 Gene_Symbol=zgc:56085 Uncharacterized protein	F1Q766	0.23	46895.7	10786	0.0216897	7.50465	Creatine kinase, mitochondrial 2a (sarcomeric)	327506	ckmt2a			0.87533	3.87533
226	1	combine_zebrafish	gi|528481820|ref|XP_005165864	47	48981	127	4	11	2	0.22	PREDICTED: PTB domain-containing engulfment adapter protein 1-like isoform X2 [Danio rerio]	No Mapping	0.22	49012.6	10782.8	0.0216832	7.5024	PREDICTED: PTB domain-containing engulfment adapter protein 1-like isoform X2	100006392	gulp1b	GULP1	Gulp1	0.8752	3.8752
77	1	combine_zebrafish	IPI:IPI00851903	2704	38442	83	74	8	3	0.28	Tax_Id=7955 Gene_Symbol=ambpl protein AMBP precursor	A7E2Q2	0.28	38467.9	10771	0.0216596	7.49421	protein AMBP precursor	394093	ambpl	AMBP	Ambp	0.874726	3.87473
139	1	combine_zebrafish	gi|47087077|ref|NP_998552	415	44662	39	12	10	3	0.24	phosphoglycerate kinase 1 [Danio rerio]	Q7ZV29	0.24	44690.7	10725.8	0.0215686	7.46273	Phosphoglycerate kinase 1	406696	pgk1	PGK1	Pgk1	0.872898	3.8729
31	5	combine_zebrafish	IPI:IPI00513628	190	68846	107	10	17	3	0.15	Tax_Id=7955 Gene_Symbol=zgc:101554 Zgc:101554	Q5U3W5	0.15	68891	10333.6	0.0207801	7.18991	Complement factor H like 2	492777	cfhl2	CFH	Cfh	0.856723	3.85672
147	1	combine_zebrafish	IPI:IPI00618880	335	51493	32	9	10	3	0.2	Tax_Id=7955 Gene_Symbol=vtnb vitronectin b	F1Q5D8	0.2	51526.4	10305.3	0.020723	7.17017	Vitronectin b	403026	vtnb	VTN	Vtn	0.855529	3.85553
135	1	combine_zebrafish	IPI:IPI00500322	500	73161	43	19	9	3	0.14	Tax_Id=7955 Gene_Symbol=LOC571431 Uncharacterized protein	E7FG42	0.14	73209.5	10249.3	0.0206105	7.13124	Epidermal growth factor receptor-like	571431	LOC571431	EGFR	Egfr	0.853165	3.85317
8	2	combine_zebrafish	IPI:IPI00799236	70	162167	375	12	30	3	0.06	Tax_Id=7955 Gene_Symbol=kdm5a lysine-specific demethylase 5A-like, partial	H9GXL6	0.06	162270	9736.21	0.0195787	6.77422	Lysine-specific demethylase 5A-like, partial	333310	kdm5a	KDM5A	Kdm5a	0.830859	3.83086
347	1	combine_zebrafish	IPI:IPI00897908	27	402018	190	2	42	2	0.02	Tax_Id=7955 Gene_Symbol=si:dkey-250d21.1 hypothetical protein LOC402835	No Mapping	0.02	402272	8045.43	0.0161787	5.59782	Uncharacterized protein LOC402835	402835	si:dkey-250d21.1			0.748019	3.74802
153	1	combine_zebrafish	IPI:IPI00499569	241	12021	8	7	3	2	0.66	Tax_Id=7955 Gene_Symbol=pvalb7 Parvalbumin-7	Q804W2	0.66	12028.7	7938.92	0.0159645	5.52371	Parvalbumin-7	402807	pvalb7	PVALB	Pvalb	0.742231	3.74223
124	1	combine_zebrafish	IPI:IPI00931703	697	12845	24	21	4	2	0.6	Tax_Id=7955 Gene_Symbol=- Uncharacterized protein (Fragment)	No Mapping	0.6	12853.4	7712.04	0.0155082	5.36585	Uncharacterized protein					0.729639	3.72964
176	1	combine_zebrafish	IPI:IPI00491514	123	14873	10	3	5	2	0.51	Tax_Id=7955 Gene_Symbol=fabp3 Uncharacterized protein	Q8UVG7	0.51	14881.9	7589.77	0.0152624	5.28078	Fatty acid-binding protein, heart	171478	fabp3	FABP3	Fabp3	0.722698	3.7227
168	1	combine_zebrafish	IPI:IPI00508932	156	15107	9	3	6	2	0.5	Tax_Id=7955 Gene_Symbol=fabp11a;LOC100536788 Uncharacterized protein	Q66I80	0.5	15116.4	7558.18	0.0151988	5.2588	Fatty acid binding protein 11a	100536788	fabp11a	PMP2	Pmp2	0.720887	3.72089
215	1	combine_zebrafish	IPI:IPI00915174	57	17311	15	4	4	2	0.43	Tax_Id=7955 Gene_Symbol=gpx3 Glutathione peroxidase (Fragment)	F8W5E1	0.43	17321.7	7448.33	0.0149779	5.18237	Glutathione peroxidase 3	798788	gpx3	GPX3	Gpx3	0.714528	3.71453
179	1	combine_zebrafish	tr|F1QP57|F1QP57_DANRE Uncharacterized protein (Fragment) OS=Danio rerio GN=si:dkey-103k4	121	19273	20	7	8	2	0.38	Uncharacterized protein (Fragment) OS=Danio rerio GN=si:dkey-103k4.2 PE=4 SV=1	F1QP57	0.38	19286.2	7328.74	0.0147375	5.09917	Uncharacterized protein si:dkey-103k4.2	796627	si:dkey-103k4.2			0.707499	3.7075
273	1	combine_zebrafish	tr|F1Q670|F1Q670_DANRE HEAT repeat-containing protein 1 OS=Danio rerio GN=heatr1 PE=4 SV=1	35	241923	953	3	29	2	0.03	HEAT repeat-containing protein 1 OS=Danio rerio GN=heatr1 PE=4 SV=1	F1Q670	0.03	242078	7262.35	0.014604	5.05297	HEAT repeat-containing protein 1	334446	heatr1	HEATR1	Heatr1	0.703547	3.70355
191	1	combine_zebrafish	IPI:IPI00482908	88	21837	17	7	4	2	0.33	Tax_Id=7955 Gene_Symbol=prdx2 Uncharacterized protein	Q6DGJ6	0.33	21850.9	7210.8	0.0145003	5.0171	Peroxiredoxin-2	791455	prdx2	PRDX2	Prdx2	0.700453	3.70045
182	1	combine_zebrafish	IPI:IPI00758710	110	25570	15	6	5	2	0.28	Tax_Id=7955 Gene_Symbol=si:rp71-1g18.9;si:rp71-1g18.7 Zgc:136272	Q1RMA2	0.28	25586.2	7164.13	0.0144065	4.98463	Uncharacterized protein LOC678582	678582	zgc:136272			0.697633	3.69763
196	1	combine_zebrafish	IPI:IPI00618321	79	26441	8	4	6	2	0.27	Tax_Id=7955 Gene_Symbol=LOC566971 Uncharacterized protein	E9QFM3	0.27	26457.8	7143.6	0.0143652	4.97035	hexose-binding lectin 2	566971	hbl2	MBL2	Mbl2	0.696387	3.69639
194	1	combine_zebrafish	tr|F1QV19|F1QV19_DANRE Uncharacterized protein OS=Danio rerio GN=ggctb PE=4 SV=1	82	24589	12	2	6	2	0.29	Uncharacterized protein OS=Danio rerio GN=ggctb PE=4 SV=1	F1QV19	0.29	24605	7135.45	0.0143488	4.96468	Gamma-glutamylcyclotransferase	406278	ggctb	GGCT	Ggct	0.695891	3.69589
120	1	combine_zebrafish	gi|54400454|ref|NP_001005976	794	22877	29	17	7	2	0.31	complement C1q subcomponent subunit C [Danio rerio]	Q5XJ71	0.31	22891.1	7096.23	0.0142699	4.93739	Complement C1q subcomponent subunit C	449803	c1qc	C1QC	C1qc	0.693497	3.6935
128	1	combine_zebrafish	gi|51011051|ref|NP_001003482	657	25314	45	25	7	2	0.28	complement component 1, q subcomponent, B chain precursor [Danio rerio]	Q6DBS9	0.28	25330.3	7092.48	0.0142624	4.93478	Complement component 1, q subcomponent, B chain	445088	c1qb			0.693268	3.69327
219	1	combine_zebrafish	IPI:IPI00484255	53	43976	78	7	10	1	0.16	Tax_Id=7955 Gene_Symbol=acaa1 Uncharacterized protein	Q6GQN6	0.16	44003.6	7040.57	0.014158	4.89866	3-ketoacyl-CoA thiolase, peroxisomal	431754	acaa1	ACAA1	Acaa1a	0.690077	3.69008
130	1	combine_zebrafish	IPI:IPI00855609	645	30416	420	22	9	2	0.23	Tax_Id=7955 Gene_Symbol=si:dkey-228a15.1 Uncharacterized protein	A5WUT3	0.23	30434.9	7000.02	0.0140764	4.87045	Uncharacterized protein LOC564472	564472	si:dkey-228a15.1			0.687569	3.68757
133	3	combine_zebrafish	IPI:IPI00995173	213	27875	21	9	4	2	0.25	Tax_Id=7955 Gene_Symbol=LOC100538113 Uncharacterized protein	E9QC51	0.25	27893.5	6973.38	0.0140229	4.85191	Uncharacterized protein LOC100538113 (PREDICTED: microfibril-associated glycoprotein 4)	100538113	si:ch1073-110a20.1			0.685913	3.68591
243	1	combine_zebrafish	IPI:IPI00963426	40	138234	66	3	20	2	0.05	Tax_Id=7955 Gene_Symbol=LOC100333032 hypothetical protein LOC100333032	No Mapping	0.05	138321	6916.06	0.0139076	4.81203	Hypothetical protein LOC100333032	100333032	LOC100333032			0.682328	3.68233
150	1	combine_zebrafish	tr|F1QD77|F1QD77_DANRE Uncharacterized protein OS=Danio rerio GN=spint1a PE=4 SV=1	259	57559	40	7	13	2	0.12	Uncharacterized protein OS=Danio rerio GN=spint1a PE=4 SV=1	F1QD77	0.12	57596.4	6911.57	0.0138986	4.80891	Serine peptidase inhibitor, Kunitz type 1 a	406426	spint1a	SPINT1	Spint1	0.682047	3.68205
162	1	combine_zebrafish	tr|F1R3G2|F1R3G2_DANRE Uncharacterized protein (Fragment) OS=Danio rerio GN=lcat PE=4 SV=2	174	49219	21	6	9	2	0.14	Uncharacterized protein (Fragment) OS=Danio rerio GN=lcat PE=4 SV=2	F1R3G2	0.14	49251.3	6895.19	0.0138656	4.79751	Lecithin-cholesterol acyltransferase	793137	lcat	LCAT	Lcat	0.681016	3.68102
228	1	combine_zebrafish	IPI:IPI00963304	47	32803	26	3	5	1	0.21	Tax_Id=7955 Gene_Symbol=- Uncharacterized protein	E7F0S1	0.21	32824.8	6893.21	0.0138617	4.79613	Gastrula zinc finger protein XlCGF7.1-like	100538142	LOC100538142			0.680891	3.68089
134	2	combine_zebrafish	IPI:IPI00500075	157	36197	22	7	8	2	0.19	Tax_Id=7955 Gene_Symbol=mdh1b Malate dehydrogenase	Q7ZSY2	0.19	36219.8	6881.77	0.0138386	4.78817	Malate dehydrogenase, cytoplasmic	335715	mdh1b	MDH1	Mdh1	0.68017	3.68017
175	1	combine_zebrafish	IPI:IPI00832976	127	49108	15	3	8	2	0.14	Tax_Id=7955 Gene_Symbol=zgc:112493 carboxypeptidase B2	E7F897	0.14	49139.8	6879.57	0.0138342	4.78664	Carboxypeptidase B2 (plasma)	100000935	cpb2	CPB2	Cpb2	0.680031	3.68003
155	1	combine_zebrafish	IPI:IPI00494702	208	76246	36	14	12	2	0.09	Tax_Id=7955 Gene_Symbol=masp2 Uncharacterized protein	E9QCA1	0.09	76295.4	6866.58	0.0138081	4.77761	Uncharacterized protein (Mannan-binding lectin serine protease 2)	560277	masp2	MASP2	Masp2	0.67921	3.67921
188	1	combine_zebrafish	IPI:IPI00994262	95	97731	19	3	7	2	0.07	Tax_Id=7955 Gene_Symbol=si:ch211-183d21.1 Uncharacterized protein	E9QDR6	0.07	97793.2	6845.53	0.0137658	4.76295	Uncharacterized protein LOC571430 (si:ch211-183d21.1)	571430	si:ch211-183d21.1			0.677876	3.67788
187	1	combine_zebrafish	IPI:IPI00758873	96	56933	44	5	8	2	0.12	Tax_Id=7955 Gene_Symbol=zgc:136807 Zgc:136807	Q1RLV2	0.12	56970.4	6836.45	0.0137475	4.75664	Coagulation factor IX	678552	f9b	F9	F9	0.6773	3.6773
431	1	combine_zebrafish	IPI:IPI00933997	21	113535	235	2	23	1	0.06	Tax_Id=7955 Gene_Symbol=LOC100001302 Uncharacterized protein	E7EYF3	0.06	113607	6816.4	0.0137072	4.74269	Ubiquitin-like modifier activating enzyme 7	100001302	uba7	UBA7	Uba7	0.676025	3.67602
177	1	combine_zebrafish	IPI:IPI00997783	121	74735	20	3	9	2	0.09	Tax_Id=7955 Gene_Symbol=- Uncharacterized protein	E7FDG4	0.09	74783.8	6730.54	0.0135345	4.68295	Uncharacterized protein					0.670519	3.67052
199	1	combine_zebrafish	IPI:IPI00611546	76	167387	254	13	13	1	0.04	Tax_Id=7955 Gene_Symbol=ptprt Uncharacterized protein	E7F899	0.04	167493	6699.72	0.0134726	4.66151	Protein tyrosine phosphatase, receptor type, t	567095	ptprt	PTPRT	Ptprt	0.668526	3.66853
189	1	combine_zebrafish	IPI:IPI00803850	95	83552	35	5	10	2	0.08	Tax_Id=7955 Gene_Symbol=f13a1 Coagulation factor XIII, A1 polypeptide	Q08CA3	0.08	83604.8	6688.38	0.0134498	4.65362	Coagulation factor XIII A chain	561287	f13a1b	F13A1	F13a1	0.667791	3.66779
222	1	combine_zebrafish	gi|66472408|ref|NP_001018508	48	60276	46	3	10	2	0.11	vitronectin a precursor [Danio rerio]	Q502F1	0.11	60314.2	6634.57	0.0133415	4.61617	Vitronectin	553699	vtna	VTN	Vtn	0.664282	3.66428
136	1	combine_zebrafish	tr|F1R615|F1R615_DANRE Uncharacterized protein OS=Danio rerio GN=wu:fd46c06 PE=3 SV=1	477	50959	132	12	12	2	0.13	Uncharacterized protein OS=Danio rerio GN=wu:fd46c06 PE=3 SV=1	F1R615	0.13	50992.3	6629	0.0133303	4.6123	Complement component 1, s subcomponent-like	793504	wu:fd46c06	C1RL	C1rl	0.663918	3.66392
465	1	combine_zebrafish	IPI:IPI00610607	19	65854	101	3	15	1	0.1	Tax_Id=7955 Gene_Symbol=ftr83 Uncharacterized protein	A4IG09	0.1	65896.8	6589.68	0.0132513	4.58494	FinTRIM family, member 83	565972	ftr83		4933422H20Rik	0.661334	3.66133
234	1	combine_zebrafish	IPI:IPI00650171	43	71509	19	3	9	2	0.09	Tax_Id=7955 Gene_Symbol=si:ch211-207o17.4 Complement factor H-like 3 protein	A8E7E5	0.09	71556.1	6440.05	0.0129504	4.48083	Complement factor H like 3	100526816	cfhl3	CFH	Cfh	0.651359	3.65136
339	1	combine_zebrafish	IPI:IPI00897473	28	552357	204	2	55	1	0.01	Tax_Id=7955 Gene_Symbol=ryr2b LOW QUALITY PROTEIN: ryanodine receptor 2	No Mapping	0.01	552711	5527.11	0.0111145	3.84563	Ryanodine receptor 2	568463	ryr2b			0.584968	3.58497
324	1	combine_zebrafish	gi|528499203|ref|XP_005157173	29	538257	132	1	42	1	0.01	PREDICTED: uncharacterized protein LOC100535907 [Danio rerio]	No Mapping	0.01	538590	5385.9	0.0108306	3.74738	PREDICTED: uncharacterized protein LOC100535907	100535907	LOC100535907			0.573728	3.57373
185	1	combine_zebrafish	IPI:IPI00919718	103	501527	407	27	70	1	0.01	Tax_Id=7955 Gene_Symbol=mycbp2 probable E3 ubiquitin-protein ligase MYCBP2	F1RD40	0.01	501847	5018.47	0.0100917	3.49173	E3 ubiquitin-protein ligase MYCBP2	368439	mycbp2	MYCBP2	Mycbp2	0.543041	3.54304
389	1	combine_zebrafish	tr|I3ISP1|I3ISP1_DANRE Uncharacterized protein OS=Danio rerio GN=pcnt PE=4 SV=1	24	490084	220	1	67	1	0.01	Uncharacterized protein OS=Danio rerio GN=pcnt PE=4 SV=1	I3ISP1	0.01	490382	4903.82	0.00986116	3.41196	Pericentrin	325536	pcnt	PCNT	Pcnt	0.533004	3.533
356	1	combine_zebrafish	tr|I3NI77|I3NI77_DANRE Uncharacterized protein OS=Danio rerio GN=grin2da PE=4 SV=1	27	210685	127	1	13	1	0.02	Uncharacterized protein OS=Danio rerio GN=grin2da PE=4 SV=1	I3NI77	0.02	210816	4216.32	0.00847866	2.93362	N-methyl-D-aspartate receptor subunit 2D	449864	grin2da	GRIN2D	Grin2d	0.467404	3.4674
241	1	combine_zebrafish	sp|F1R2X6|PSM4B_DANRE Proteasome activator complex subunit 4B OS=Danio rerio GN=psme4b PE=3 SV=2	41	208934	96	7	15	1	0.02	Proteasome activator complex subunit 4B OS=Danio rerio GN=psme4b PE=3 SV=2	F1R2X6	0.02	209069	4181.38	0.00840839	2.9093	Proteasome activator complex subunit 4B	553346	psme4b	PSME4	Psme4	0.463789	3.46379
220	1	combine_zebrafish	gi|84794568|ref|NP_001034154	52	207331	44	2	23	1	0.02	laminin subunit alpha-4 precursor [Danio rerio]	Q2TJF5	0.02	207462	4149.25	0.00834378	2.88695	Laminin subunit alpha-4	566796	lama4	LAMA4	Lama4	0.460439	3.46044
403	1	combine_zebrafish	gi|528485213|ref|XP_001922767	23	412379	184	1	41	1	0.01	PREDICTED: vacuolar protein sorting-associated protein 13C [Danio rerio]	No Mapping	0.01	412640	4126.4	0.00829784	2.87105	PREDICTED: vacuolar protein sorting-associated protein 13C	798746	vps13c	VPS13C	Vps13c	0.458041	3.45804
439	1	combine_zebrafish	IPI:IPI00963128	20	409440	16	1	3	1	0.01	Tax_Id=7955 Gene_Symbol=- Uncharacterized protein (Fragment)	F1R735	0.01	409684	4096.84	0.0082384	2.85049	Uncharacterized protein (Fragment)					0.454919	3.45492
221	1	combine_zebrafish	gi|528517786|ref|XP_692838	49	203843	88	4	23	1	0.02	PREDICTED: laminin subunit beta-1 isoform X2 [Danio rerio]	No Mapping	0.02	203977	4079.54	0.0082036	2.83845	PREDICTED: laminin subunit beta-1 isoform X2	553337	lamb2l			0.453081	3.45308
528	1	combine_zebrafish	IPI:IPI00500739	15	203290	148	1	28	1	0.02	Tax_Id=7955 Gene_Symbol=kif13ba kinesin family member 13Ba	No Mapping	0.02	203416	4068.32	0.00818104	2.83064	Kinesin-like protein KIF13B	571520	kif13ba	KIF13B	Kif13b	0.451885	3.45188
378	1	combine_zebrafish	gi|85677493|ref|NP_001034260	25	403250	144	2	32	1	0.01	laminin subunit alpha-5 precursor [Danio rerio]	Q2Q1W5	0.01	403512	4035.12	0.00811429	2.80754	Laminin subunit alpha-5	321243	lama5	LAMA5	Lama5	0.448326	3.44833
335	1	combine_zebrafish	gi|528498286|ref|XP_698488	28	401509	239	1	50	1	0.01	PREDICTED: transforming acidic coiled-coil-containing protein 2-like isoform X7 [Danio rerio]	No Mapping	0.01	401757	4017.57	0.00807899	2.79533	PREDICTED: transforming acidic coiled-coil-containing protein 2-like isoform X7	569976	tacc2	TACC2	Tacc2	0.446433	3.44643
397	1	combine_zebrafish	gi|528497243|ref|XP_005156591	23	399627	367	1	75	1	0.01	PREDICTED: neuroblast differentiation-associated protein AHNAK-like isoform X2 [Danio rerio]	No Mapping	0.01	399873	3998.73	0.0080411	2.78222	PREDICTED: neuroblast differentiation-associated protein AHNAK-like isoform X2	795051	LOC795051			0.444392	3.44439
433	1	combine_zebrafish	IPI:IPI00996526	20	394953	252	1	55	1	0.01	Tax_Id=7955 Gene_Symbol=LOC562946 Uncharacterized protein	E7FG81	0.01	395199	3951.99	0.00794711	2.7497	Collagen, type XII, alpha 1	562946	col12a1	COL12A1	Col12a1	0.439285	3.43929
541	1	combine_zebrafish	gi|528479668|ref|XP_005172038	14	197249	136	1	26	1	0.02	PREDICTED: uncharacterized protein LOC101886116 isoform X1 [Danio rerio]	No Mapping	0.02	197374	3947.48	0.00793803	2.74656	PREDICTED: uncharacterized protein LOC101886116 isoform X1	101886116	LOC101886116	ZNF729	Zfp738	0.438789	3.43879
466	1	combine_zebrafish	IPI:IPI00902328	19	196194	266	1	25	1	0.02	Tax_Id=7955 Gene_Symbol=LOC562320 Uncharacterized protein	E7EZX4	0.02	196319	3926.39	0.00789563	2.73189	NACHT and WD repeat domain containing 2	562320	nwd2	KIAA1239	3110047P20Rik	0.436463	3.43646
458	1	combine_zebrafish	IPI:IPI00923220	19	130496	36	1	9	1	0.03	Tax_Id=7955 Gene_Symbol=si:ch211-194c3.5 Uncharacterized protein	B8JIN4	0.03	130580	3917.4	0.00787755	2.72563	Uncharacterized protein C20orf194 homolog	556058	si:ch211-194c3.5	C20orf194	4930402H24Rik	0.435467	3.43547
489	1	combine_zebrafish	IPI:IPI00817521	17	2547	33	1	1	1	1.53	Tax_Id=7955 Gene_Symbol=bglap Osteocalcin (Fragment)	Q49UC0	1.53	2548.91	3899.83	0.00784223	2.71341	Osteocalcin	494531	bglap	BGLAP	Bglap	0.433516	3.43352
417	1	combine_zebrafish	IPI:IPI01005830	22	129785	118	1	21	1	0.03	Tax_Id=7955 Gene_Symbol=prdm15 LOW QUALITY PROTEIN: PR domain zinc finger protein 15	No Mapping	0.03	129869	3896.06	0.00783464	2.71079	PR domain zinc finger protein 15	566512	prdm15	PRDM15	Prdm15	0.433095	3.4331
454	1	combine_zebrafish	IPI:IPI00863934	19	129597	117	1	27	1	0.03	Tax_Id=7955 Gene_Symbol=wu:fj98a08 Golgi apparatus protein 1 isoform 1	No Mapping	0.03	129682	3890.47	0.00782341	2.7069	Golgi apparatus protein 1	792865	glg1a	GLG1	Glg1	0.432472	3.43247
546	1	combine_zebrafish	gi|528506214|ref|XP_003200393	14	194200	202	1	42	1	0.02	PREDICTED: kinesin family member 20Ba isoform X1 [Danio rerio]	No Mapping	0.02	194320	3886.4	0.00781522	2.70407	Kinesin-like protein KIF20B	449979	kif20ba	KIF20B	Kif20b	0.432018	3.43202
357	1	combine_zebrafish	IPI:IPI00769956	27	128833	82	1	21	1	0.03	Tax_Id=7955 Gene_Symbol=si:ch211-2i17.1 Uncharacterized protein	F1QX00	0.03	128912	3867.35	0.00777691	2.69081	Uncharacterized protein si:ch211-2i17.1	799510	si:ch211-2i17.1	CNTLN	Cntln	0.429883	3.42988
211	1	combine_zebrafish	tr|F1QPL1|F1QPL1_DANRE Uncharacterized protein (Fragment) OS=Danio rerio GN=tsc2 PE=4 SV=1	63	191419	52	3	21	1	0.02	Uncharacterized protein (Fragment) OS=Danio rerio GN=tsc2 PE=4 SV=1	F1QPL1	0.02	191541	3830.81	0.00770343	2.66539	Tuberin	567524	tsc2	TSC2	Tsc2	0.42576	3.42576
488	1	combine_zebrafish	tr|F1QBN2|F1QBN2_DANRE Uncharacterized protein OS=Danio rerio GN=nup160 PE=4 SV=1	17	127210	81	1	9	1	0.03	Uncharacterized protein OS=Danio rerio GN=nup160 PE=4 SV=1	F1QBN2	0.03	127291	3818.74	0.00767916	2.65699	Nuclear pore complex protein Nup160	393635	nup160	NUP160	Nup160	0.42439	3.42439
527	1	combine_zebrafish	gi|528501712|ref|XP_005157618	15	127083	69	1	11	1	0.03	PREDICTED: multiple epidermal growth factor-like domains protein 6-like [Danio rerio]	No Mapping	0.03	127169	3815.06	0.00767175	2.65443	Uncharacterized protein LOC100005359	100005359	LOC100005359		LOC675947	0.423971	3.42397
531	1	combine_zebrafish	tr|F1QSS2|F1QSS2_DANRE Uncharacterized protein OS=Danio rerio GN=stk19 PE=4 SV=1	15	3435	14	1	3	1	1.11	Uncharacterized protein OS=Danio rerio GN=stk19 PE=4 SV=1	F1QSS2	1.11	3436.97	3815.04	0.00767171	2.65441	Serine/threonine kinase 19	100537610	stk19	STK19	Stk19	0.423968	3.42397
448	1	combine_zebrafish	gi|528469533|ref|XP_003197816	20	126671	140	1	25	1	0.03	PREDICTED: GTPase IMAP family member 8-like [Danio rerio]	No Mapping	0.03	126750	3802.49	0.00764649	2.64568	GTPase IMAP family member 8-like	100535169	LOC100535169			0.422538	3.42254
393	1	combine_zebrafish	IPI:IPI00994085	24	188360	140	1	27	1	0.02	Tax_Id=7955 Gene_Symbol=si:dkey-121a11.10 Uncharacterized protein (Fragment)	F1QV32	0.02	188479	3769.58	0.00758029	2.62278	Laminin, alpha 3	100034616	lama3			0.418762	3.41876
474	1	combine_zebrafish	gi|528509028|ref|XP_005173812	18	125496	43	1	9	1	0.03	PREDICTED: trafficking protein particle complex subunit 9 isoform X2 [Danio rerio]	No Mapping	0.03	125575	3767.26	0.00757563	2.62117	Trafficking protein particle complex subunit 9	100002630	LOC100002630	TRAPPC9	Trappc9	0.418495	3.4185
320	1	combine_zebrafish	IPI:IPI00920756	30	187734	115	2	15	1	0.02	Tax_Id=7955 Gene_Symbol=abca5 Uncharacterized protein	F1QEL5	0.02	187856	3757.12	0.00755525	2.61412	ATP-binding cassette sub-family A member 5	100151075	abca5	ABCA5	Abca5	0.417325	3.41733
218	1	combine_zebrafish	IPI:IPI00954714	54	124796	72	3	14	1	0.03	Tax_Id=7955 Gene_Symbol=adcy1b Adenylate cyclase 1b	D1MIA3	0.03	124877	3746.3	0.00753349	2.60659	Adenylate cyclase type 1	569499	adcy1b	ADCY1	Adcy1	0.416072	3.41607
512	1	combine_zebrafish	gi|528514887|ref|XP_005170430	16	93519	41	1	16	1	0.04	PREDICTED: zinc finger protein 91-like [Danio rerio]	No Mapping	0.04	93578.9	3743.16	0.00752717	2.6044	PREDICTED: zinc finger protein 91-like	794650	LOC794650			0.415708	3.41571
278	1	combine_zebrafish	gi|326680010|ref|XP_002666634	34	93462	121	5	16	1	0.04	PREDICTED: inner centromere protein [Danio rerio]	No Mapping	0.04	93519.3	3740.77	0.00752237	2.60274	PREDICTED: inner centromere protein	572121	incenp	INCENP	Incenp	0.415431	3.41543
507	1	combine_zebrafish	IPI:IPI00771383	16	124254	104	1	17	1	0.03	Tax_Id=7955 Gene_Symbol=tti1 Uncharacterized protein	E7F9V6	0.03	124334	3730.02	0.00750076	2.59526	TEL2-interacting protein 1 homolog	570077	tti1	TTI1	Tti1	0.414181	3.41418
249	1	combine_zebrafish	IPI:IPI00817929	39	92982	84	3	9	1	0.04	Tax_Id=7955 Gene_Symbol=zgc:153126 Uncharacterized protein	F1QEC2	0.04	93040.6	3721.62	0.00748387	2.58942	FH2 domain containing 3	777608	fhdc3	FHDC1	Fhdc1	0.413202	3.4132
437	1	combine_zebrafish	IPI:IPI00999075	20	185751	47	1	23	1	0.02	Tax_Id=7955 Gene_Symbol=nrxn3b Uncharacterized protein	F1R5P7	0.02	185869	3717.38	0.00747533	2.58646	Neurexin 3b	570698	nrxn3b		Nrxn3	0.412707	3.41271
484	1	combine_zebrafish	gi|528499381|ref|XP_005157206	18	123620	132	1	16	1	0.03	PREDICTED: Cdc42 guanine nucleotide exchange factor 9 isoform X1 [Danio rerio]	No Mapping	0.03	123699	3710.96	0.00746241	2.582	PREDICTED: Cdc42 guanine nucleotide exchange factor 9 isoform X1	560923	arhgef9b	ARHGEF9	Arhgef9	0.411955	3.41196
398	1	combine_zebrafish	gi|528477278|ref|XP_005165045	23	123525	96	1	22	1	0.03	PREDICTED: uncharacterized protein LOC100007845 [Danio rerio]	No Mapping	0.03	123604	3708.12	0.00745671	2.58002	PREDICTED: uncharacterized protein LOC100007845	100007845	LOC100007845	ZNF729	AA987161	0.411623	3.41162
336	1	combine_zebrafish	gi|528467148|ref|XP_005168050	28	123148	103	1	23	1	0.03	PREDICTED: ADP-ribosylhydrolase like 1 isoform X1 [Danio rerio]	No Mapping	0.03	123225	3696.74	0.00743382	2.5721	PREDICTED: ADP-ribosylhydrolase like 1 isoform X1	450012	adprhl1			0.410288	3.41029
404	1	combine_zebrafish	tr|F1R107|F1R107_DANRE Uncharacterized protein (Fragment) OS=Danio rerio PE=4 SV=1	23	184401	76	1	18	1	0.02	Uncharacterized protein (Fragment) OS=Danio rerio PE=4 SV=1	F1R107	0.02	184517	3690.34	0.00742095	2.56765	Uncharacterized protein					0.409535	3.40954
473	1	combine_zebrafish	IPI:IPI00934804	18	183586	100	1	20	1	0.02	Tax_Id=7955 Gene_Symbol=LOC100001503 Uncharacterized protein	E7FF31	0.02	183708	3674.15	0.0073884	2.55639	Thrombospondin, type I, domain containing 7Ab	100001503	thsd7ab			0.407627	3.40763
372	1	combine_zebrafish	gi|528496181|ref|XP_005156357	25	91661	182	1	16	1	0.04	PREDICTED: Fanconi anemia-associated protein of 100 kDa-like isoform X2 [Danio rerio]	No Mapping	0.04	91719.3	3668.77	0.00737759	2.55265	PREDICTED: Fanconi anemia-associated protein of 100 kDa-like isoform X2	100001169	si:dkey-57h18.1	C17orf70	2310003H01Rik	0.40699	3.40699
413	1	combine_zebrafish	tr|T1ECU6|T1ECU6_DANRE Telomere length regulation protein TEL2 homolog OS=Danio rerio GN=telo2 PE=4 SV=1	22	91625	47	1	19	1	0.04	Telomere length regulation protein TEL2 homolog OS=Danio rerio GN=telo2 PE=4 SV=1	T1ECU6	0.04	91682.9	3667.32	0.00737466	2.55163	Telomere length regulation protein TEL2 homolog	777634	telo2	TELO2	Telo2	0.406818	3.40682
377	1	combine_zebrafish	IPI:IPI00972735	25	182658	243	1	26	1	0.02	Tax_Id=7955 Gene_Symbol=zgc:175202 Uncharacterized protein	F1QPU7	0.02	182770	3655.4	0.00735069	2.54334	Coiled-coil domain containing 88B	100330741	ccdc88b	CCDC88B	Ccdc88b	0.405404	3.4054
310	1	combine_zebrafish	IPI:IPI00502548	30	121438	32	1	10	1	0.03	Tax_Id=7955 Gene_Symbol=rprd2 Uncharacterized protein	Q6PGU3	0.03	121513	3645.39	0.00733057	2.53638	Regulation of nuclear pre-mRNA domain-containing protein 2	334701	rprd2a	RPRD2	Rprd2	0.404214	3.40421
132	1	combine_zebrafish	gi|194733725|ref|NP_001124169	571	4978	27	24	3	1	0.73	thymosin, beta 4 x [Danio rerio]	Q45QT2	0.73	4980.53	3635.79	0.00731125	2.52969	Thymosin beta-4	793949	tmsb4x	TMSB4X	Tmsb4x	0.403068	3.40307
447	1	combine_zebrafish	IPI:IPI00799905	20	72308	106	3	15	1	0.05	Tax_Id=7955 Gene_Symbol=LOC100331288 Uncharacterized protein	F1QTQ9	0.05	72354	3617.7	0.00727488	2.51711	Serine-protein kinase ATM-like	100331288	LOC100331288	ATM	Atm	0.400902	3.4009
499	1	combine_zebrafish	IPI:IPI00483671	17	360101	206	1	60	1	0.01	Tax_Id=7955 Gene_Symbol=wu:fi27h03 neuroblast differentiation-associated protein AHNAK	No Mapping	0.01	360330	3603.3	0.00724593	2.50709	Uncharacterized protein wu:fi27h03	556640	wu:fi27h03			0.39917	3.39917
277	1	combine_zebrafish	tr|X1WDM3|X1WDM3_DANRE Uncharacterized protein (Fragment) OS=Danio rerio GN=pias1b PE=4 SV=1	34	71872	29	2	9	1	0.05	Uncharacterized protein (Fragment) OS=Danio rerio GN=pias1b PE=4 SV=1	X1WDM3	0.05	71917.7	3595.89	0.00723102	2.50193	Protein inhibitor of activated STAT, 1b	562982	pias1b	PIAS1	Pias1	0.398275	3.39828
457	1	combine_zebrafish	tr|F1R8E4|F1R8E4_DANRE Catalase OS=Danio rerio GN=cat PE=3 SV=1	19	59664	18	1	6	1	0.06	Catalase OS=Danio rerio GN=cat PE=3 SV=1	F1R8E4	0.06	59702.2	3582.13	0.00720336	2.49236	Catalase	30068	cat	CAT	Cat	0.396611	3.39661
406	1	combine_zebrafish	IPI:IPI00482988	23	119255	78	1	13	1	0.03	Tax_Id=7955 Gene_Symbol=si:dkey-83f6.3 Uncharacterized protein	F1QKJ2	0.03	119330	3579.91	0.00719889	2.49082	Phospholipase D1b	572492	pld1b	PLD1	Pld1	0.396342	3.39634
364	1	combine_zebrafish	IPI:IPI00609325	26	59605	16	1	8	1	0.06	Tax_Id=7955 Gene_Symbol=prkcsh Protein kinase C substrate 80K-H	Q802Z2	0.06	59642.9	3578.57	0.0071962	2.48988	Glucosidase 2 subunit beta	394028	prkcsh	PRKCSH	Prkcsh	0.396179	3.39618
242	1	combine_zebrafish	IPI:IPI00493552	41	71194	36	2	6	1	0.05	Tax_Id=7955 Gene_Symbol=tp73 Transcription factor TAp73 alpha	B0S576	0.05	71238.8	3561.94	0.00716276	2.47831	Tumor protein p73	368221	tp73	TP73	Tp73	0.394156	3.39416
334	1	combine_zebrafish	gi|528489505|ref|XP_005167577	28	88857	36	1	10	1	0.04	PREDICTED: zinc finger MYM-type protein 1-like [Danio rerio]	No Mapping	0.04	88914.2	3556.57	0.00715196	2.47458	Zinc finger MYM-type protein 1-like	101886631	LOC101886631	ZMYM1	Zmym1	0.393501	3.3935
256	1	combine_zebrafish	IPI:IPI00919374	38	59221	91	1	14	1	0.06	Tax_Id=7955 Gene_Symbol=zgc:153153 Zgc:153153 protein	F1QJ08	0.06	59257.6	3555.45	0.00714971	2.4738	coiled-coil domain-containing protein 61	798766	ccdc61	CCDC61	Ccdc61	0.393365	3.39336
501	1	combine_zebrafish	IPI:IPI01004942	16	88772	21	1	8	1	0.04	Tax_Id=7955 Gene_Symbol=LOC100150496 Uncharacterized protein	F6NRG0	0.04	88826.6	3553.06	0.0071449	2.47214	Alpha 3 type VI collagen-like	100150496	LOC100150496			0.393072	3.39307
550	1	combine_zebrafish	tr|F1QZR7|F1QZR7_DANRE Uncharacterized protein (Fragment) OS=Danio rerio GN=myo1ha PE=4 SV=1	13	118195	71	1	16	1	0.03	Uncharacterized protein (Fragment) OS=Danio rerio GN=myo1ha PE=4 SV=1	F1QZR7	0.03	118270	3548.11	0.00713495	2.46869	Myosin 1H	556606	myo1ha	MYO1H	Myo1h	0.392467	3.39247
427	1	combine_zebrafish	IPI:IPI00506685	21	177155	83	1	23	1	0.02	Tax_Id=7955 Gene_Symbol=kif21a kinesin family member 21A	No Mapping	0.02	177266	3545.31	0.00712931	2.46674	kinesin family member 21A	566481	kif21a	KIF21A	Kif21a	0.392124	3.39212
424	1	combine_zebrafish	gi|528497262|ref|XP_684200	21	88561	40	1	9	1	0.04	PREDICTED: cGMP-dependent protein kinase 2-like [Danio rerio]	No Mapping	0.04	88616.7	3544.67	0.00712803	2.4663	cGMP-dependent protein kinase 2-like	556339	LOC556339	PRKG2	Prkg2	0.392045	3.39205
426	1	combine_zebrafish	tr|F1QBC5|F1QBC5_DANRE Uncharacterized protein (Fragment) OS=Danio rerio GN=si:dkey-222h21	21	118076	260	1	26	1	0.03	Uncharacterized protein (Fragment) OS=Danio rerio GN=si:dkey-222h21.10 PE=4 SV=2	F1QBC5	0.03	118150	3544.51	0.0071277	2.46618	Uncharacterized protein LOC100331993	100331993	si:dkey-222h21.10			0.392026	3.39203
229	1	combine_zebrafish	IPI:IPI00499149	46	58975	18	3	6	1	0.06	Tax_Id=7955 Gene_Symbol=crtac1 Zgc:165343 protein	A1XF92	0.06	59011.6	3540.69	0.00712003	2.46353	Cartilage acidic protein 1a	559626	crtac1a	CRTAC1	Crtac1	0.391558	3.39156
260	1	combine_zebrafish	IPI:IPI00961422	37	70659	93	6	9	1	0.05	Tax_Id=7955 Gene_Symbol=LOC100334297 potassium/sodium hyperpolarization-activated cyclic nucleotide-gated channel 1-like	No Mapping	0.05	70706	3535.3	0.00710919	2.45978	Potassium/sodium hyperpolarization-activated cyclic nucleotide-gated channel 1-like	100334297	LOC100334297	HCN1	Hcn1	0.390896	3.3909
446	1	combine_zebrafish	tr|F1QUN1|F1QUN1_DANRE Uncharacterized protein (Fragment) OS=Danio rerio GN=znf143b PE=4 SV=1	20	70571	16	1	9	1	0.05	Uncharacterized protein (Fragment) OS=Danio rerio GN=znf143b PE=4 SV=1	F1QUN1	0.05	70615.9	3530.8	0.00710012	2.45664	Zinc finger protein 143	393954	znf143b	ZNF143	Zfp143	0.390342	3.39034
198	1	combine_zebrafish	tr|H0WFD0|H0WFD0_DANRE Uncharacterized protein (Fragment) OS=Danio rerio GN=si:ch211-202c4	77	7836	60	5	8	1	0.45	Uncharacterized protein (Fragment) OS=Danio rerio GN=si:ch211-202c4.2 PE=4 SV=1	H0WFD0	0.45	7841.45	3528.65	0.00709582	2.45515	Uncharacterized protein (Fragment)					0.390078	3.39008
471	1	combine_zebrafish	IPI:IPI00963300	18	70518	85	1	21	1	0.05	Tax_Id=7955 Gene_Symbol=cdt1 DNA replication factor Cdt1	No Mapping	0.05	70562.1	3528.1	0.00709471	2.45477	DNA replication factor Cdt1	566787	cdt1	CDT1	Cdt1	0.390011	3.39001
455	1	combine_zebrafish	IPI:IPI00901819	19	50332	31	1	3	1	0.07	Tax_Id=7955 Gene_Symbol=si:dkeyp-89c11.1 Uncharacterized protein	F1QK96	0.07	50365.1	3525.56	0.00708959	2.453	Peroxisomal acyl-CoA thioesterase 2b like 2	402867	si:dkeyp-89c11.1			0.389697	3.3897
251	1	combine_zebrafish	sp|A2BIL7|BAZ1B_DANRE Tyrosine-protein kinase BAZ1B OS=Danio rerio GN=baz1b PE=1 SV=2	38	176103	172	2	25	1	0.02	Tyrosine-protein kinase BAZ1B OS=Danio rerio GN=baz1b PE=1 SV=2	A2BIL7	0.02	176213	3524.25	0.00708697	2.45209	Tyrosine-protein kinase BAZ1B	571727	baz1b	BAZ1B	Baz1b	0.389537	3.38954
262	1	combine_zebrafish	IPI:IPI00485744	37	58653	19	1	8	1	0.06	Tax_Id=7955 Gene_Symbol=zplxdc2 Uncharacterized protein	C0SQ73	0.06	58690.8	3521.45	0.00708132	2.45014	Plexin domain containing protein 2	100000303	plxdc2	PLXDC2	Plxdc2	0.389191	3.38919
184	1	combine_zebrafish	IPI:IPI00997882	105	50127	20	3	8	1	0.07	Tax_Id=7955 Gene_Symbol=zgc:109885 Elongation factor 1-alpha	A7YYA5	0.07	50158.8	3511.12	0.00706055	2.44295	Eukaryotic translation elongation factor 1 alpha 1	664756	eef1a1l2			0.387915	3.38791
490	1	combine_zebrafish	gi|528519580|ref|XP_692673	17	87655	32	1	9	1	0.04	PREDICTED: uncharacterized protein LOC564237 isoform X2 [Danio rerio]	No Mapping	0.04	87711.9	3508.48	0.00705524	2.44111	PREDICTED: uncharacterized protein LOC564237 isoform X2	564237	LOC564237			0.387588	3.38759
305	1	combine_zebrafish	gi|528502577|ref|XP_005169775	31	174906	78	1	16	1	0.02	PREDICTED: T-lymphoma invasion and metastasis-inducing protein 1 isoform X2 [Danio rerio]	No Mapping	0.02	175015	3500.3	0.00703881	2.43543	PREDICTED: T-lymphoma invasion and metastasis-inducing protein 1 isoform X2	100330358	LOC100330358			0.386575	3.38658
304	1	combine_zebrafish	IPI:IPI00998913	31	69962	29	1	4	1	0.05	Tax_Id=7955 Gene_Symbol=atxn1l Uncharacterized protein	E7FB74	0.05	70005.2	3500.26	0.00703872	2.4354	Ataxin 1-like	793927	atxn1l	ATXN1L	Atxn1l	0.38657	3.38657
301	1	combine_zebrafish	IPI:IPI00773931	32	87409	615	2	12	1	0.04	Tax_Id=7955 Gene_Symbol=smurf2 E3 ubiquitin-protein ligase SMURF2	A9JRZ0	0.04	87464	3498.56	0.0070353	2.43421	E3 ubiquitin-protein ligase SMURF2	563633	smurf2	SMURF2	Smurf2	0.386359	3.38636
282	1	combine_zebrafish	IPI:IPI00679300	34	49922	24	1	7	1	0.07	Tax_Id=7955 Gene_Symbol=zgc:123282 Uncharacterized protein	Q2YDP7	0.07	49953.7	3496.76	0.00703168	2.43296	Uncharacterized protein LOC641567 (interferon-induced protein with tetratricopeptide repeats 8 )	641567	ifit8			0.386135	3.38614
214	1	combine_zebrafish	IPI:IPI00510496	57	49917	153	9	9	1	0.07	Tax_Id=7955 Gene_Symbol=si:ch211-260p9.6 TLD domain-containing protein KIAA1609 homolog	Q1LWV7	0.07	49949.2	3496.45	0.00703105	2.43274	TLD domain-containing protein 1	561678	tldc1	TLDC1	Tldc1	0.386096	3.3861
149	1	combine_zebrafish	IPI:IPI00993256	293	10277	11	9	3	1	0.34	Tax_Id=7955 Gene_Symbol=- Uncharacterized protein (Fragment)	F1R186	0.34	10283.4	3496.35	0.00703086	2.43268	Uncharacterized protein					0.386084	3.38608
319	1	combine_zebrafish	IPI:IPI00488564	30	38819	16	1	5	1	0.09	Tax_Id=7955 Gene_Symbol=LOC100333872;st8sia1 Uncharacterized protein	Q6KC13	0.09	38843.7	3495.94	0.00703003	2.43239	Alpha-N-acetylneuraminide alpha-2,8-sialyltransferase	553210	st8sia1	ST8SIA1	St8sia1	0.386033	3.38603
291	1	combine_zebrafish	IPI:IPI00770317	33	49888	7	1	3	1	0.07	Tax_Id=7955 Gene_Symbol=spam1 Uncharacterized protein	E7F437	0.07	49919.8	3494.38	0.0070269	2.43131	Hyaluronidase PH-20	791203	spam1	SPAM1	Spam1	0.38584	3.38584
429	1	combine_zebrafish	gi|528520034|ref|XP_005162852	21	10909	25	1	3	1	0.32	PREDICTED: chemokine CCL-C24j isoform X1 [Danio rerio]	No Mapping	0.32	10915.9	3493.08	0.00702429	2.43041	Chemokine CCL-C24j	556621	ccl34b.4			0.385679	3.38568
388	1	combine_zebrafish	IPI:IPI00650402	24	12892	25	2	2	1	0.27	Tax_Id=7955 Gene_Symbol=- 13 kDa protein	M9MME4	0.27	12900.6	3483.16	0.00700434	2.4235	Immunoglobulin heavy variable 9-1	554310	ighv9-1			0.384444	3.38444
195	1	combine_zebrafish	gi|528470292|ref|XP_005163325	82	116018	57	10	20	1	0.03	PREDICTED: uncharacterized protein LOC101882577 isoform X1 [Danio rerio]	F1QJB0	0.03	116089	3482.68	0.00700337	2.42316	Uncharacterized protein (si:ch211-13f8.1)	101882577	si:ch211-13f8.1			0.384383	3.38438
504	1	combine_zebrafish	gi|528495739|ref|XP_005156177	16	69501	78	1	13	1	0.05	PREDICTED: MAGUK p55 subfamily member 3-like isoform X2 [Danio rerio]	No Mapping	0.05	69544	3477.2	0.00699235	2.41935	membrane protein, palmitoylated 3b (MAGUK p55 subfamily member 3)	799884	mpp3b	MPP3	Mpp3	0.383699	3.3837
518	1	combine_zebrafish	IPI:IPI00504463	16	31581	58	2	5	1	0.11	Tax_Id=7955 Gene_Symbol=slc25a10 Solute carrier family 25 (Mitochondrial carrier	Q7ZWA7	0.11	31602.2	3476.24	0.00699041	2.41868	Mitochondrial dicarboxylate carrier	394147	slc25a10			0.383579	3.38358
408	1	combine_zebrafish	IPI:IPI01006045	23	14473	17	1	3	1	0.24	Tax_Id=7955 Gene_Symbol=LOC100534988 hypothetical protein LOC100534988	No Mapping	0.24	14482.8	3475.88	0.00698969	2.41843	Uncharacterized protein LOC100534988	100534988	LOC100534988			0.383534	3.38353
449	1	combine_zebrafish	gi|528487995|ref|XP_005167207	19	69387	133	1	6	1	0.05	PREDICTED: sodium-dependent phosphate transporter 1-A isoform X1 [Danio rerio]	No Mapping	0.05	69431.4	3471.57	0.00698103	2.41544	Sodium-dependent phosphate transporter 1-A	406458	slc20a1a	SLC20A1	Slc20a1	0.382996	3.383
167	1	combine_zebrafish	IPI:IPI00995876	157	15763	27	5	4	1	0.22	Tax_Id=7955 Gene_Symbol=- Uncharacterized protein	No Mapping	0.22	15772.7	3469.99	0.00697784	2.41433	Uncharacterized protein					0.382797	3.3828
352	1	combine_zebrafish	tr|F1R5Z1|F1R5Z1_DANRE Uncharacterized protein (Fragment) OS=Danio rerio GN=vezf1a PE=4 SV=1	27	38509	33	1	6	1	0.09	Uncharacterized protein (Fragment) OS=Danio rerio GN=vezf1a PE=4 SV=1	F1R5Z1	0.09	38534.1	3468.07	0.00697399	2.413	Vascular endothelial zinc finger 1a	56702	vezf1a	VEZF1	Vezf1	0.382557	3.38256
425	1	combine_zebrafish	gi|528507632|ref|XP_005169991	21	69289	59	1	10	1	0.05	PREDICTED: kelch-like protein 36 isoform X1 [Danio rerio]	No Mapping	0.05	69333.8	3466.69	0.00697121	2.41204	Kelch-like protein 36	553604	klhl36	KLHL36	Klhl36	0.382384	3.38238
549	1	combine_zebrafish	IPI:IPI00631149	13	17302	5	1	4	1	0.2	Tax_Id=7955 Gene_Symbol=insl3 relaxin 3c	Q2VT43	0.2	17313.5	3462.71	0.00696321	2.40927	Relaxin 3c	563417	insl3	INSL3	Insl3	0.381886	3.38189
17	2	combine_zebrafish	IPI:IPI00832084	290	28823	97	25	6	1	0.12	Tax_Id=7955 Gene_Symbol=LOC794999 Uncharacterized protein	E7F9E2	0.12	28841.7	3461.01	0.00695979	2.40809	Granzyme K	794999	gzmk	GZMK	Gzmk	0.381672	3.38167
276	1	combine_zebrafish	IPI:IPI00607344	34	28809	59	1	6	1	0.12	Tax_Id=7955 Gene_Symbol=crybb3 Uncharacterized protein	Q52JI3	0.12	28827.3	3459.27	0.0069563	2.40688	Beta-crystallin B3	553184	crybb3	CRYBB3	Crybb3	0.381454	3.38145
192	1	combine_zebrafish	IPI:IPI00501310	88	28806	41	4	10	1	0.12	Tax_Id=7955 Gene_Symbol=pgam2 Phosphoglycerate mutase	Q7T3G4	0.12	28824.4	3458.93	0.0069556	2.40664	Phosphoglycerate mutase 2	572733	pgam2	PGAM2	Pgam2	0.381411	3.38141
479	1	combine_zebrafish	gi|18859451|ref|NP_571581	18	49374	315	1	8	1	0.07	T-box transcription factor TBX20 [Danio rerio]	Q9I9K7	0.07	49404.7	3458.33	0.0069544	2.40622	T-box transcription factor TBX20	57936	tbx20	TBX20	Tbx20	0.381336	3.38134
525	1	combine_zebrafish	IPI:IPI00993608	15	49368	295	1	8	1	0.07	Tax_Id=7955 Gene_Symbol=LOC100534919 Uncharacterized protein	E7F5S3	0.07	49399.1	3457.94	0.00695362	2.40595	Pellino E3 ubiquitin protein ligase 1a	100534919	peli1a			0.381287	3.38129
161	1	combine_zebrafish	gi|528517349|ref|XP_005162022	185	57594	75	6	18	1	0.06	PREDICTED: keratin, type II cytoskeletal 8 isoform X1 [Danio rerio]	No Mapping	0.06	57630.4	3457.82	0.00695339	2.40587	PREDICTED: keratin, type II cytoskeletal 8 isoform X1	797433	krt8	KRT8	Krt8	0.381273	3.38127
530	1	combine_zebrafish	IPI:IPI00488728	15	28762	12	1	5	1	0.12	Tax_Id=7955 Gene_Symbol=zgc:112426 Zgc:112426	Q566W5	0.12	28779.6	3453.55	0.00694479	2.4029	Protein FRG1	550491	Zgc:112426	FRG1	Frg1	0.380735	3.38074
145	1	combine_zebrafish	IPI:IPI00901782	370	172487	125	41	17	1	0.02	Tax_Id=7955 Gene_Symbol=LOC100007192 Uncharacterized protein	F1QA99	0.02	172592	3451.85	0.00694137	2.40171	Cadherin-4	100007192	LOC100007192	CDH24	Cdh24	0.380521	3.38052
462	1	combine_zebrafish	tr|F1QVV6|F1QVV6_DANRE Uncharacterized protein (Fragment) OS=Danio rerio GN=si:ch73-257c13	19	26524	37	1	8	1	0.13	Uncharacterized protein (Fragment) OS=Danio rerio GN=si:ch73-257c13.2 PE=4 SV=2	F1QVV6	0.13	26541.3	3450.37	0.00693839	2.40068	Uncharacterized protein LOC566826 (si:ch73-257c13.2)	566826	si:ch73-257c13.2			0.380335	3.38034
280	1	combine_zebrafish	gi|76253792|ref|NP_001028893	34	114937	86	1	10	1	0.03	integrin alpha-V precursor [Danio rerio]	Q3LTM3	0.03	115009	3450.28	0.00693823	2.40063	Integrin alpha-V	100151255	itgav	ITGAV	Itgav	0.380325	3.38032
299	1	combine_zebrafish	IPI:IPI00859526	32	57467	24	1	7	1	0.06	Tax_Id=7955 Gene_Symbol=lck Lymphocyte protein tyrosine kinase	Q6TPQ4	0.06	57504.2	3450.25	0.00693817	2.40061	Tyrosine-protein kinase Lck	414333	lck	LCK	Lck	0.380321	3.38032
438	1	combine_zebrafish	IPI:IPI01005805	20	57454	13	1	7	1	0.06	Tax_Id=7955 Gene_Symbol=LOC100536482 zinc finger protein 271-like	No Mapping	0.06	57492.1	3449.52	0.00693669	2.4001	Zinc finger protein 271-like	100536482	LOC100536482			0.380229	3.38023
520	1	combine_zebrafish	IPI:IPI00494861	15	343966	163	1	42	1	0.01	Tax_Id=7955 Gene_Symbol=hel_dr5 Replicase/helicase/endonuclease	Q7M558	0.01	344188	3441.88	0.00692133	2.39478	Helentron 5 helitron-like transposon replicase/helicase/endonuclease	386718	hel_dr5			0.379266	3.37927
337	1	combine_zebrafish	IPI:IPI00960676	28	85976	25	1	8	1	0.04	Tax_Id=7955 Gene_Symbol=gramd1b Uncharacterized protein	E7F9Y2	0.04	86030.1	3441.2	0.00691996	2.39431	GRAM domain-containing protein 1B	100332318	gramd1b	GRAMD1B	Gramd1b	0.37918	3.37918
516	1	combine_zebrafish	tr|X1WCK9|X1WCK9_DANRE Uncharacterized protein OS=Danio rerio GN=si:ch73-144d13	16	38179	51	1	9	1	0.09	Uncharacterized protein OS=Danio rerio GN=si:ch73-144d13.7 PE=4 SV=1	X1WCK9	0.09	38203.9	3438.35	0.00691423	2.39232	Gastrula zinc finger protein XlCGF8.2DB-like	555336	LOC555336	ZNF729	Zfp738	0.37882	3.37882
315	1	combine_zebrafish	IPI:IPI00998989	30	10410	22	2	1	1	0.33	Tax_Id=7955 Gene_Symbol=- Uncharacterized protein	E7EXL4	0.33	10416.5	3437.44	0.0069124	2.39169	Uncharacterized protein					0.378705	3.3787
246	1	combine_zebrafish	IPI:IPI00511683	40	85869	97	7	14	1	0.04	Tax_Id=7955 Gene_Symbol=trim46 Uncharacterized protein	E7F8R6	0.04	85924.5	3436.98	0.00691147	2.39137	Tripartite motif-containing protein 46	569905	trim46	TRIM46	Trim46	0.378647	3.37865
323	1	combine_zebrafish	IPI:IPI00901090	30	57236	24	1	11	1	0.06	Tax_Id=7955 Gene_Symbol=LOC568576 Uncharacterized protein	No Mapping	0.06	57273.3	3436.4	0.0069103	2.39097	Uncharacterized protein	568576	LOC568576			0.378573	3.37857
544	1	combine_zebrafish	tr|F6NXQ9|F6NXQ9_DANRE Uncharacterized protein OS=Danio rerio GN=si:dkey-265e15	14	114464	54	1	19	1	0.03	Uncharacterized protein OS=Danio rerio GN=si:dkey-265e15.2 PE=4 SV=1	F6NXQ9	0.03	114536	3436.09	0.00690969	2.39075	Uncharacterized protein si:dkey-265e15.2					0.378534	3.37853
463	1	combine_zebrafish	IPI:IPI00868394	19	24520	13	1	9	1	0.14	Tax_Id=7955 Gene_Symbol=si:dkey-22a1.2 Uncharacterized protein	F1Q8A9	0.14	24535.5	3434.97	0.00690743	2.38997	Testis-expressed sequence 30 protein	567483	tex30	TEX30	Tex30	0.378393	3.37839
290	1	combine_zebrafish	IPI:IPI00505836	33	10400	16	1	4	1	0.33	Tax_Id=7955 Gene_Symbol=icn ictacalcin	Q6XG62	0.33	10407	3434.31	0.0069061	2.38951	Ictacalcin	336655	icn	S100A4	S100a4	0.378309	3.37831
148	1	combine_zebrafish	tr|F1R1W4|F1R1W4_DANRE Uncharacterized protein (Fragment) OS=Danio rerio GN=b2ml PE=4 SV=1	333	11070	39	14	4	1	0.31	Uncharacterized protein (Fragment) OS=Danio rerio GN=b2ml PE=4 SV=1	F1R1W4	0.31	11077.8	3434.1	0.00690568	2.38937	Beta-2 microglobulin	791742	b2ml	B2M	B2m	0.378283	3.37828
350	1	combine_zebrafish	IPI:IPI00510699	27	28579	23	1	5	1	0.12	Tax_Id=7955 Gene_Symbol=tmem55bb Transmembrane protein 55B-B	Q66I51	0.12	28597.7	3431.73	0.0069009	2.38771	transmembrane protein 55Bb	553253	tmem55bb	TMEM55B	Tmem55b	0.377982	3.37798
244	1	combine_zebrafish	gi|136256410|ref|NP_001038536	40	42858	16	3	8	1	0.08	protein Z-dependent protease inhibitor precursor [Danio rerio]	A4IG87	0.08	42884.8	3430.79	0.00689902	2.38706	Protein Z-dependent protease inhibitor	565064	serpina10a	SERPINA10	Serpina10	0.377863	3.37786
253	1	combine_zebrafish	IPI:IPI00497751	38	22856	7	1	3	1	0.15	Tax_Id=7955 Gene_Symbol=c1ql4l Novel protein similar to vertebrate gliacolin	Q7T137	0.15	22871	3430.66	0.00689876	2.38697	Complement component 1, q subcomponent-like 4 like	100007371	c1ql4l			0.377847	3.37785
330	1	combine_zebrafish	IPI:IPI00613017	29	22855	15	1	5	1	0.15	Tax_Id=7955 Gene_Symbol=si:ch73-18j6.1;LOC100537357 Uncharacterized protein	A5WVX0	0.15	22869.2	3430.38	0.0068982	2.38678	Inosine triphosphate pyrophosphatase	557834	itpa	ITPA	Itpa	0.377812	3.37781
298	1	combine_zebrafish	IPI:IPI00998983	32	16315	37	2	3	1	0.21	Tax_Id=7955 Gene_Symbol=LOC100535346 Uncharacterized protein	F1QLL0	0.21	16325.5	3428.36	0.00689414	2.38537	DnaJ homolog subfamily C member 7	406579	dnajc7	DNAJC7	Dnajc7	0.377556	3.37756
529	1	combine_zebrafish	gi|528488248|ref|XP_005167272	15	15573	11	1	3	1	0.22	PREDICTED: vegetative cell wall protein gp1-like [Danio rerio]	No Mapping	0.22	15583	3428.27	0.00689395	2.38531	Predicted GPI-anchored protein 58	101887018	LOC101887018			0.377544	3.37754
469	1	combine_zebrafish	IPI:IPI01005444	18	85574	71	1	8	1	0.04	Tax_Id=7955 Gene_Symbol=im:7145476 hypothetical protein LOC503923	No Mapping	0.04	85627	3425.08	0.00688754	2.38309	Uncharacterized protein si:ch211-159e12.5	503923	si:ch211-159e12.5			0.37714	3.37714
169	1	combine_zebrafish	IPI:IPI00650609	154	13680	27	14	4	1	0.25	Tax_Id=7955 Gene_Symbol=- 14 kDa protein	M9MMF1	0.25	13688.6	3422.15	0.00688164	2.38105	Immunoglobulin heavy variable 2 subgroup 1	378757	ighv2-2		Ighv2-2	0.376768	3.37677
5	9	combine_zebrafish	IPI:IPI00483644	62	37987	27	5	4	1	0.09	Tax_Id=7955 Gene_Symbol=zgc:174153 Zgc:174153 protein	F1R8Y0	0.09	38011.7	3421.05	0.00687943	2.38028	Uncharacterized protein LOC567623	567623	Zgc:174153		BC051665	0.376629	3.37663
345	1	combine_zebrafish	IPI:IPI01004900	27	12198	13	2	5	1	0.28	Tax_Id=7955 Gene_Symbol=hp small serum protein 2	No Mapping	0.28	12206	3417.69	0.00687267	2.37794	haptoglobin	566096	hp	MSMB	Msmb	0.376202	3.3762
203	1	combine_zebrafish	IPI:IPI00931143	70	13128	11	2	2	1	0.26	Tax_Id=7955 Gene_Symbol=- Uncharacterized protein	E7FDB0	0.26	13135.9	3415.34	0.00686796	2.37631	Uncharacterized protein					0.375904	3.3759
186	1	combine_zebrafish	IPI:IPI01016648	101	13652	22	2	4	1	0.25	Tax_Id=7955 Gene_Symbol=LOC100149240 novel immunoglobulin C1-set domain containing protein	No Mapping	0.25	13661.2	3415.3	0.00686788	2.37629	Novel immunoglobulin C1-set domain containing protein	100149240	LOC100149240			0.375899	3.3759
514	1	combine_zebrafish	gi|116268005|ref|NP_001070774	16	28422	21	1	5	1	0.12	chromatin target of PRMT1b [Danio rerio]	Q08BD9	0.12	28440.7	3412.89	0.00686302	2.37461	Chromatin target of PRMT1b	768163	chtopb			0.375591	3.37559
362	1	combine_zebrafish	IPI:IPI01006639	26	85262	99	1	19	1	0.04	Tax_Id=7955 Gene_Symbol=im:7137770 Uncharacterized protein (Fragment)	F1QQL9	0.04	85317.1	3412.68	0.00686261	2.37446	Suppression of tumorigenicity 18 protein	569230	st18			0.375566	3.37557
467	1	combine_zebrafish	IPI:IPI00997313	19	68205	144	2	12	1	0.05	Tax_Id=7955 Gene_Symbol=LOC100535530 cell cycle progression protein 1-like, partial	H9GZ65	0.05	68247.4	3412.37	0.00686199	2.37425	Cell cycle progression protein 1-like	100535530	LOC100535530	CCPG1	Ccpg1	0.375526	3.37553
485	1	combine_zebrafish	IPI:IPI01006867	18	24358	9	1	4	1	0.14	Tax_Id=7955 Gene_Symbol=- 24 kDa protein	No Mapping	0.14	24373.4	3412.27	0.00686178	2.37418	24 kDa protein					0.375513	3.37551
476	1	combine_zebrafish	IPI:IPI00491998	18	85252	66	2	11	1	0.04	Tax_Id=7955 Gene_Symbol=zbtb48 Uncharacterized protein	E7FDZ5	0.04	85306.1	3412.24	0.00686173	2.37416	Zinc finger and BTB domain-containing protein 48	567773	zbtb48	ZBTB48	Zbtb48	0.37551	3.37551
351	1	combine_zebrafish	tr|F1R242|F1R242_DANRE DNA topoisomerase (Fragment) OS=Danio rerio GN=top3a PE=3 SV=1	27	113636	48	2	17	1	0.03	DNA topoisomerase (Fragment) OS=Danio rerio GN=top3a PE=3 SV=1	F1R242	0.03	113709	3411.27	0.00685977	2.37348	DNA topoisomerase 3-alpha		top3a	TOP3A	Top3a	0.375386	3.37539
255	1	combine_zebrafish	gi|47086531|ref|NP_997922	38	26215	26	1	7	1	0.13	tyrosine 3-monooxygenase/tryptophan 5-monooxygenase activation protein, zeta polypeptide [Danio rerio]	Q7ZU41	0.13	26231.5	3410.09	0.0068574	2.37266	Tyrosine 3-monooxygenase/tryptophan 5-monooxygenase activation protein, zeta polypeptide	336610	ywhaz	YWHAZ	Ywhaz	0.375236	3.37524
281	1	combine_zebrafish	tr|F1QKZ1|F1QKZ1_DANRE Uncharacterized protein (Fragment) OS=Danio rerio GN=si:ch73-72b7	34	68133	72	4	13	1	0.05	Uncharacterized protein (Fragment) OS=Danio rerio GN=si:ch73-72b7.1 PE=4 SV=1	F1QKZ1	0.05	68176.6	3408.83	0.00685486	2.37178	Uncharacterized protein (101930737)	101930737	si:ch73-72b7.1			0.375075	3.37507
547	1	combine_zebrafish	IPI:IPI00493651	14	56742	418	1	10	1	0.06	Tax_Id=7955 Gene_Symbol=abcd2 Uncharacterized protein	E7F973	0.06	56778.1	3406.69	0.00685056	2.37029	ATP-binding cassette sub-family D member 2	100537809	LOC100537809	ABCD2	Abcd2	0.374802	3.3748
387	1	combine_zebrafish	IPI:IPI00876762	24	48613	134	1	7	1	0.07	Tax_Id=7955 Gene_Symbol=rpz5 Rapunzel5	B9VEN4	0.07	48643.9	3405.07	0.00684731	2.36917	rapunzel 5	100003142	rpz5			0.374596	3.3746
422	1	combine_zebrafish	IPI:IPI00876717	21	16200	41	1	10	1	0.21	Tax_Id=7955 Gene_Symbol=gcga Uncharacterized protein	F1R169	0.21	16210.1	3404.13	0.0068454	2.36851	Glucagon	494052	gcga	GCG	Gcg	0.374475	3.37448
407	1	combine_zebrafish	gi|528476144|ref|XP_005164682	23	68030	167	1	12	1	0.05	PREDICTED: neuroepithelial cell-transforming gene 1 protein isoform X1 [Danio rerio]	No Mapping	0.05	68072.5	3403.63	0.0068444	2.36816	0	493607	net1	NET1	Net1	0.374411	3.37441
526	1	combine_zebrafish	IPI:IPI00902127	15	56677	33	1	14	1	0.06	Tax_Id=7955 Gene_Symbol=dus2l Uncharacterized protein	E7F220	0.06	56712.9	3402.78	0.00684269	2.36757	tRNA-dihydrouridine synthase 2-like	100003049	dus2	DUS2	Dus2	0.374303	3.3743
382	1	combine_zebrafish	IPI:IPI00491845	25	113281	41	1	17	1	0.03	Tax_Id=7955 Gene_Symbol=zgc:153452 Pre-mRNA-splicing factor CWC22 homolog	Q08C72	0.03	113350	3400.49	0.00683809	2.36598	Pre-mRNA-splicing factor CWC22 homolog	566033	cwc22	CWC22	Cwc22	0.374011	3.37401
247	1	combine_zebrafish	tr|F1QFP3|F1QFP3_DANRE Uncharacterized protein OS=Danio rerio GN=f7 PE=3 SV=1	39	48538	14	1	8	1	0.07	Uncharacterized protein OS=Danio rerio GN=f7 PE=3 SV=1	F1QFP3	0.07	48569	3399.83	0.00683677	2.36552	Coagulation factor VII	114423	f7			0.373927	3.37393
258	1	combine_zebrafish	tr|F1QYJ6|F1QYJ6_DANRE Uncharacterized protein OS=Danio rerio GN=sult6b1 PE=4 SV=1	38	33973	144	3	7	1	0.1	Uncharacterized protein OS=Danio rerio GN=sult6b1 PE=4 SV=1	F1QYJ6	0.1	33994.9	3399.49	0.00683609	2.36529	Sulfotransferase 6B1	322462	sult6b1	SULT6B1	Sult6b1	0.373884	3.37388
384	1	combine_zebrafish	IPI:IPI00864878	24	67898	51	1	13	1	0.05	Tax_Id=7955 Gene_Symbol=kbtbd10a Uncharacterized protein	E9QIN8	0.05	67942.1	3397.11	0.00683129	2.36363	Kelch-like family member 41a	100148315	klhl41a	KLHL41	Klhl41	0.373579	3.37358
190	1	combine_zebrafish	gi|125840623|ref|XP_001340757	90	37700	63	14	4	1	0.09	PREDICTED: uncharacterized protein LOC100000596 isoform X1 [Danio rerio]	No Mapping	0.09	37725.6	3395.3	0.00682765	2.36237	Uncharacterized protein LOC101887158 (transmembrane protein 176l.3a)	101887158	tmem176l.3a			0.373348	3.37335
464	1	combine_zebrafish	IPI:IPI00507236	19	56493	22	1	7	1	0.06	Tax_Id=7955 Gene_Symbol=xpnpep3 X-prolyl aminopeptidase (Aminopeptidase P) 3, putative	A8KBZ9	0.06	56529.2	3391.75	0.00682052	2.3599	Probable Xaa-Pro aminopeptidase 3	573360	xpnpep3	XPNPEP3	Xpnpep3	0.372894	3.37289
370	1	combine_zebrafish	gi|18858265|ref|NP_571925	25	56480	120	3	7	1	0.06	retinal dehydrogenase 2 [Danio rerio]	Q90XS8	0.06	56515.8	3390.95	0.00681891	2.35934	Retinal dehydrogenase 2	116713	aldh1a2	ALDH1A2	Aldh1a2	0.372791	3.37279
224	1	combine_zebrafish	gi|47086689|ref|NP_997841	47	26046	19	4	9	1	0.13	glutathione S-transferase M [Danio rerio]	Q6PFJ6	0.13	26062.8	3388.17	0.00681332	2.35741	Glutathione S-transferase M	324366	gstm	GSTM3	Gstm5	0.372435	3.37243
329	1	combine_zebrafish	IPI:IPI00634452	29	84618	204	1	20	1	0.04	Tax_Id=7955 Gene_Symbol=zgc:153725 Uncharacterized protein	A2CEF7	0.04	84670.6	3386.82	0.00681061	2.35647	MAP/microtubule affinity-regulating kinase 3	767634	zgc:153725	MARK3	Mark3	0.372262	3.37226
288	1	combine_zebrafish	gi|528472926|ref|XP_001346108	33	338208	207	3	49	1	0.01	PREDICTED: interferon-induced very large GTPase 1-like [Danio rerio]	No Mapping	0.01	338421	3384.21	0.00680535	2.35465	Interferon-induced very large GTPase 1-like	100007727	LOC100007727			0.371926	3.37193
204	1	combine_zebrafish	gi|41393169|ref|NP_958916	68	56351	85	4	16	1	0.06	aldehyde dehydrogenase family 9 member A1-B [Danio rerio]	Q802W2	0.06	56386.9	3383.21	0.00680335	2.35396	Aldehyde dehydrogenase 9 family, member A1b	399481	aldh9a1b	ALDH9A1	Aldh9a1	0.371799	3.3718
537	1	combine_zebrafish	tr|Q6TH34|Q6TH34_DANRE Cell division cycle 42 OS=Danio rerio GN=cdc42 PE=2 SV=1	14	21130	35	1	2	1	0.16	Cell division cycle 42 OS=Danio rerio GN=cdc42 PE=2 SV=1	Q6TH34	0.16	21143.5	3382.96	0.00680285	2.35379	Cell division control protein 42 homolog	336839	cdc42	CDC42	Cdc42	0.371767	3.37177
210	1	combine_zebrafish	IPI:IPI00899660	64	84482	24	3	6	1	0.04	Tax_Id=7955 Gene_Symbol=fam160b1 Uncharacterized protein	B8A6I4	0.04	84535.4	3381.42	0.00679974	2.35271	Protein FAM160B1	100038786	fam160b1	FAM160B1	Fam160b1	0.371568	3.37157
391	1	combine_zebrafish	IPI:IPI00503103	24	56310	21	1	8	1	0.06	Tax_Id=7955 Gene_Symbol=cyp2j28 Cyp2j28 protein	Q98T96	0.06	56346.1	3380.77	0.00679843	2.35226	Cytochrome P450, family 2, subfamily AD, polypeptide 2	259306	cyp2ad2	CYP2J2	Cyp2j6	0.371485	3.37148
283	1	combine_zebrafish	IPI:IPI00501543	34	33785	44	1	3	1	0.1	Tax_Id=7955 Gene_Symbol=si:ch211-284e20.8 Si:ch211-284e20.8 protein	F1QLQ5	0.1	33806.7	3380.67	0.00679824	2.35219	Fetuin-B	563738	LOC563738	FETUB	Fetub	0.371473	3.37147
171	1	combine_zebrafish	IPI:IPI00627481	148	22517	8	3	2	1	0.15	Tax_Id=7955 Gene_Symbol=LOC793369 Uncharacterized protein	E7FEJ4	0.15	22531.3	3379.69	0.00679627	2.35151	Vitelline membrane outer layer 1 homolog a	793369	vmo1a			0.371347	3.37135
472	1	combine_zebrafish	IPI:IPI00996712	18	17759	3	1	2	1	0.19	Tax_Id=7955 Gene_Symbol=si:dkey-179j5.5 Uncharacterized protein	E7F5K7	0.19	17770.1	3376.32	0.0067895	2.34917	Uncharacterized protein LOC100007187 (si:dkey-179j5.5)	100007187	si:dkey-179j5.5			0.370914	3.37091
98	1	combine_zebrafish	IPI:IPI00619489	1375	48147	28	21	6	1	0.07	Tax_Id=7955 Gene_Symbol=LOC100149189 Uncharacterized protein	A9C4A2	0.07	48179	3372.53	0.00678186	2.34652	Complement factor properdin	100149189	si:ch73-237c6.1	CFP	Cfp	0.370425	3.37043
441	1	combine_zebrafish	gi|528488334|ref|XP_003199162	20	112341	41	2	10	1	0.03	PREDICTED: flocculation protein FLO11, partial [Danio rerio]	No Mapping	0.03	112409	3372.27	0.00678133	2.34634	Rab11 family-interacting protein 1	553374	rab11fip1a	RAB11FIP1	Rab11fip1	0.370391	3.37039
245	1	combine_zebrafish	IPI:IPI00992895	40	22457	61	1	8	1	0.15	Tax_Id=7955 Gene_Symbol=LOC100536283 Uncharacterized protein	E7F7H3	0.15	22471.6	3370.74	0.00677826	2.34528	Uncharacterized protein	100536283	LOC100536283			0.370194	3.37019
361	1	combine_zebrafish	IPI:IPI00995919	26	24039	15	1	2	1	0.14	Tax_Id=7955 Gene_Symbol=LOC794295 Uncharacterized protein	E7FG60	0.14	24054.5	3367.64	0.00677203	2.34312	Cerebellin-4-like	794295	LOC794295			0.369795	3.36979
181	1	combine_zebrafish	tr|X1WFH0|X1WFH0_DANRE Uncharacterized protein OS=Danio rerio GN=bckdhbl PE=4 SV=1	116	30584	23	4	4	1	0.11	Uncharacterized protein OS=Danio rerio GN=bckdhbl PE=4 SV=1	X1WFH0	0.11	30604.2	3366.47	0.00676968	2.34231	Branched chain keto acid dehydrogenase E1, beta polypeptide, like	555648	bckdhbl			0.369644	3.36964
151	1	combine_zebrafish	IPI:IPI00961381	258	12938	4	4	1	1	0.26	Tax_Id=7955 Gene_Symbol=- Uncharacterized protein	E7F1K9	0.26	12946.5	3366.1	0.00676894	2.34205	Ig kappa chain V-III region NG9	797398	LOC797398			0.369597	3.3696
478	1	combine_zebrafish	IPI:IPI00650356	18	12934	3	1	2	1	0.26	Tax_Id=7955 Gene_Symbol=- 13 kDa protein	M9MME2	0.26	12942.7	3365.09	0.00676691	2.34135	Immunoglobulin heavy variable 5-4	554307	ighv5-4			0.369466	3.36947
416	1	combine_zebrafish	IPI:IPI00496071	22	13995	12	2	4	1	0.24	Tax_Id=7955 Gene_Symbol=fabp10a Fatty acid-binding protein 10-A, liver basic	Q9I8L5	0.24	14004.2	3361.01	0.00675871	2.33851	Fatty acid-binding protein 10-A, liver basic	171481	fabp10a			0.36894	3.36894
405	1	combine_zebrafish	gi|528489714|ref|XP_005167624	23	83966	81	1	9	1	0.04	PREDICTED: rho guanine nucleotide exchange factor 7 isoform X5 [Danio rerio]	No Mapping	0.04	84018.6	3360.74	0.00675817	2.33833	PREDICTED: rho guanine nucleotide exchange factor 7 isoform X5	553493	arhgef7a	ARHGEF7	Arhgef7	0.368905	3.36891
486	1	combine_zebrafish	IPI:IPI00800658	17	335390	85	1	32	1	0.01	Tax_Id=7955 Gene_Symbol=zzef1 zinc finger ZZ-type and EF-hand domain-containing protein 1	A2CES1	0.01	335604	3356.04	0.00674872	2.33506	Zinc finger ZZ-type and EF-hand domain-containing protein 1	566682	zzef1	ZZEF1	Zzef1	0.368297	3.3683
212	1	combine_zebrafish	gi|33504523|ref|NP_878288	62	55870	101	1	5	1	0.06	coagulation factor IX precursor [Danio rerio]	Q8AYE4	0.06	55905.8	3354.35	0.00674531	2.33388	Coagulation factor IX	359826	f9a	F9	F9	0.368078	3.36808
470	1	combine_zebrafish	IPI:IPI00508815	18	47816	46	1	9	1	0.07	Tax_Id=7955 Gene_Symbol=zgc:171765 Zgc:171765 protein	A7MBY9	0.07	47845.9	3349.22	0.00673499	2.33031	Phosphatase 1A-like	564875	ppm1nb			0.367413	3.36741
237	1	combine_zebrafish	IPI:IPI00499941	42	20918	12	3	8	1	0.16	Tax_Id=7955 Gene_Symbol=zgc:77231 Zgc:77231	Q6P0G6	0.16	20931.8	3349.08	0.00673472	2.33021	Myosin light chain 1/3, skeletal muscle isoform	336165	myl1	MYL1	Myl1	0.367396	3.3674
284	1	combine_zebrafish	IPI:IPI00806545	33	83610	259	5	14	1	0.04	Tax_Id=7955 Gene_Symbol=lss Lss protein	B0S5M5	0.04	83664.4	3346.57	0.00672967	2.32847	Lanosterol synthase	795400	lss	LSS	Lss	0.36707	3.36707
412	1	combine_zebrafish	IPI:IPI00504616	22	83599	92	1	15	1	0.04	Tax_Id=7955 Gene_Symbol=sytl5 Uncharacterized protein	E7FB00	0.04	83651.6	3346.06	0.00672864	2.32811	Synaptotagmin-like protein 5	558324	sytl5	SYTL5	Sytl5	0.367004	3.367
158	1	combine_zebrafish	IPI:IPI00610577	198	33432	17	9	3	1	0.1	Tax_Id=7955 Gene_Symbol=ebi3 Interleukin 27 receptor beta	F1QPE3	0.1	33453.4	3345.34	0.00672718	2.32761	Interleukin-27 subunit beta	100134974	ebi3	EBI3	Ebi3	0.366909	3.36691
394	1	combine_zebrafish	gi|528507410|ref|XP_683017	24	334175	158	2	16	1	0.01	PREDICTED: phosphatidylinositol phosphatase PTPRQ [Danio rerio]	No Mapping	0.01	334384	3343.84	0.00672417	2.32656	PREDICTED: phosphatidylinositol phosphatase PTPRQ	555426	ptprq	PTPRQ	Ptprq	0.366715	3.36671
326	1	combine_zebrafish	IPI:IPI00615052	29	37121	50	1	8	1	0.09	Tax_Id=7955 Gene_Symbol=gtf3ab general transcription factor IIIA, b	A3KNQ5	0.09	37145.9	3343.13	0.00672274	2.32607	General transcription factor IIIA, b	100037394	gtf3ab	GTF3A	Gtf3a	0.366623	3.36662
263	1	combine_zebrafish	IPI:IPI00968586	37	83487	177	5	21	1	0.04	Tax_Id=7955 Gene_Symbol=fgd4 FGD4	D5FS19	0.04	83540.1	3341.61	0.00671968	2.32501	FYVE, RhoGEF and PH domain-containing protein 4	556216	fgd4a	FGD4	Fgd4	0.366425	3.36642
265	1	combine_zebrafish	IPI:IPI01005367	37	15171	24	1	2	1	0.22	Tax_Id=7955 Gene_Symbol=LOC100536908 hypothetical protein LOC100536908	No Mapping	0.22	15181.2	3339.88	0.0067162	2.32381	Uncharacterized protein LOC100536908	100536908	LOC100536908			0.3662	3.3662
294	1	combine_zebrafish	IPI:IPI00512043	32	111254	83	1	20	1	0.03	Tax_Id=7955 Gene_Symbol=LOC560649 phospholipase B1, membrane-associated-like	No Mapping	0.03	111325	3339.75	0.00671596	2.32372	Uncharacterized protein LOC560649 (phospholipase B1, membrane-associated-like)	560649	si:ch211-214p16.3	PLB1	Plb1	0.366184	3.36618
254	1	combine_zebrafish	IPI:IPI00497109	38	83418	77	2	17	1	0.04	Tax_Id=7955 Gene_Symbol=ubtfl Uncharacterized protein	Q7SY36	0.04	83470.1	3338.81	0.00671405	2.32306	Nucleolar transcription factor 1	393978	ubtfl	UBTF	Ubtf	0.366061	3.36606
442	1	combine_zebrafish	IPI:IPI00508711	20	33342	12	2	5	1	0.1	Tax_Id=7955 Gene_Symbol=LOC556422 Uncharacterized protein	E7F6T6	0.1	33362.9	3336.29	0.00670899	2.32131	Solute carrier family 25 member 51-like	556422	LOC556422	SLC25A51	Slc25a51	0.365733	3.36573
453	1	combine_zebrafish	tr|F1QJ16|F1QJ16_DANRE Ankyrin repeat domain-containing protein 13C OS=Danio rerio GN=ankrd13c PE=4 SV=1	19	55546	14	1	7	1	0.06	Ankyrin repeat domain-containing protein 13C OS=Danio rerio GN=ankrd13c PE=4 SV=1	F1QJ16	0.06	55581.3	3334.88	0.00670616	2.32033	Ankyrin repeat domain-containing protein 13C	325167	ankrd13c	ANKRD13C	Ankrd13c	0.36555	3.36555
316	1	combine_zebrafish	IPI:IPI00993923	30	22204	40	1	2	1	0.15	Tax_Id=7955 Gene_Symbol=- Uncharacterized protein (Fragment)	F1QAH1	0.15	22218.1	3332.71	0.0067018	2.31882	SLAM family member 9-like (Fragment)	101884525	LOC101884525			0.365268	3.36527
152	1	combine_zebrafish	IPI:IPI00863120	254	25620	17	11	1	1	0.13	Tax_Id=7955 Gene_Symbol=- Uncharacterized protein	No Mapping	0.13	25635.9	3332.66	0.0067017	2.31879	Uncharacterized protein					0.365261	3.36526
519	1	combine_zebrafish	IPI:IPI00828991	16	47540	105	1	8	1	0.07	Tax_Id=7955 Gene_Symbol=efcab4a Uncharacterized protein	F1QPE8	0.07	47569.4	3329.86	0.00669606	2.31684	EF-hand calcium-binding domain-containing protein 4A	790936	cracr2b	EFCAB4A	Efcab4a	0.364895	3.3649
452	1	combine_zebrafish	tr|F1QQ34|F1QQ34_DANRE Uncharacterized protein OS=Danio rerio GN=mrpl13 PE=3 SV=1	19	20784	22	1	2	1	0.16	Uncharacterized protein OS=Danio rerio GN=mrpl13 PE=3 SV=1	F1QQ34	0.16	20797	3327.52	0.00669135	2.31521	39S ribosomal protein L13, mitochondrial	553555	mrpl13	MRPL13	Mrpl13	0.36459	3.36459
321	1	combine_zebrafish	IPI:IPI00944357	30	83042	46	1	8	1	0.04	Tax_Id=7955 Gene_Symbol=cep63 Isoform 1 of Centrosomal protein of 63 kDa	Q6PGZ0	0.04	83092.4	3323.7	0.00668367	2.31255	Centrosomal protein of 63 dDa	393574	cep63	CEP63	Cep63	0.364091	3.36409
409	1	combine_zebrafish	IPI:IPI00491351	22	83036	33	1	11	1	0.04	Tax_Id=7955 Gene_Symbol=LOC558353 coagulation factor XIII A chain-like	No Mapping	0.04	83088.5	3323.54	0.00668336	2.31244	Coagulation factor XIII A chain-like	558353	LOC558353	F13A1	F13a1	0.364071	3.36407
363	1	combine_zebrafish	IPI:IPI00498889	26	47440	35	1	11	1	0.07	Tax_Id=7955 Gene_Symbol=suv39h1a Histone-lysine N-methyltransferase SUV39H1-A	Q6DGD3	0.07	47470.7	3322.95	0.00668216	2.31203	Histone-lysine N-methyltransferase SUV39H1-A	445198	suv39h1a	SUV39H1	Suv39h1	0.363993	3.36399
207	1	combine_zebrafish	IPI:IPI00497774	65	17478	9	2	5	1	0.19	Tax_Id=7955 Gene_Symbol=ppial Peptidyl-prolyl cis-trans isomerase	Q6PC53	0.19	17488.8	3322.88	0.00668202	2.31198	Peptidyl-prolyl cis-trans isomerase A	335519	ppiab	PPIA	Ppia	0.363984	3.36398
206	1	combine_zebrafish	IPI:IPI00834136	67	19525	45	13	3	1	0.17	Tax_Id=7955 Gene_Symbol=zgc:110337 Zgc:110337	F1RCI6	0.17	19537	3321.29	0.00667882	2.31087	Uncharacterized protein (Polymerase (DNA-directed), epsilon 4, accessory subunit)	553610	pole4	POLE4	Pole4	0.363776	3.36378
487	1	combine_zebrafish	tr|F1RDH4|F1RDH4_DANRE NMDA receptor synaptonuclear-signaling and neuronal migration factor OS=Danio rerio GN=nelfb PE=4 SV=1	17	66375	25	1	11	1	0.05	NMDA receptor synaptonuclear-signaling and neuronal migration factor OS=Danio rerio GN=nelfb PE=4 SV=1	F1RDH4	0.05	66418.2	3320.91	0.00667806	2.31061	Negative elongation factor B	393137	nelfb	NELFB	Nelfb	0.363726	3.36373
381	1	combine_zebrafish	IPI:IPI01005630	25	55297	129	1	8	1	0.06	Tax_Id=7955 Gene_Symbol=LOC100537849 hypothetical protein LOC100537849	No Mapping	0.06	55331	3319.86	0.00667595	2.30988	Hypothetical protein LOC100537849	100537849	LOC100537849			0.363589	3.36359
225	1	combine_zebrafish	IPI:IPI00963337	47	41467	10	2	5	1	0.08	Tax_Id=7955 Gene_Symbol=si:dkey-114d20.1 Uncharacterized protein	F1QMY6	0.08	41494.7	3319.57	0.00667538	2.30968	Complement factor H like 5	100034621	cfhl5			0.363552	3.36355
268	1	combine_zebrafish	IPI:IPI00504153	36	36857	18	1	6	1	0.09	Tax_Id=7955 Gene_Symbol=necab1 Novel protein similar to vertebrate EF hand calcium binding protein 1 (Fragment)	Q4JQI9	0.09	36880.4	3319.24	0.0066747	2.30945	Novel protein similar to vertebrate EF hand calcium binding protein 1 (Fragment)	550546	necab1	NECAB1	Necab1	0.363508	3.36351
428	1	combine_zebrafish	IPI:IPI00493629	21	165759	74	1	13	1	0.02	Tax_Id=7955 Gene_Symbol=zgc:153957 Zgc:153957 protein	A2RRT0	0.02	165864	3317.29	0.00667078	2.30809	lysine (K)-specific demethylase 4C	570194	kdm4c	KDM4C	Kdm4c	0.363253	3.36325
238	1	combine_zebrafish	gi|528496388|ref|XP_005156403	42	165718	164	1	24	1	0.02	PREDICTED: dynamin-binding protein isoform X3 [Danio rerio]	No Mapping	0.02	165820	3316.4	0.00666899	2.30747	Dynamin-binding protein	100005174	dnmbp	DNMBP	Dnmbp	0.363136	3.36314
205	1	combine_zebrafish	IPI:IPI00865310	68	55200	19	4	2	1	0.06	Tax_Id=7955 Gene_Symbol=olfm1b Uncharacterized protein	B7ZD15	0.06	55235.7	3314.14	0.00666445	2.3059	Olfactomedin 1b	445092	olfm1b			0.36284	3.36284
346	1	combine_zebrafish	IPI:IPI00899430	27	110396	183	2	12	1	0.03	Tax_Id=7955 Gene_Symbol=LOC100536595 Uncharacterized protein	F1R9H1	0.03	110468	3314.04	0.00666424	2.30583	Uncharacterized protein LOC100536595	100536595	LOC100536595			0.362827	3.36283
333	1	combine_zebrafish	gi|75677561|ref|NP_001019625	28	82743	44	1	16	1	0.04	N-ethylmaleimide-sensitive factor b [Danio rerio]	Q4U0S6	0.04	82795.5	3311.82	0.00665979	2.30429	N-ethylmaleimide-sensitive factor b	554200	nsfb	NSF	Nsf	0.362536	3.36254
376	1	combine_zebrafish	gi|528472299|ref|XP_005171514	25	110136	52	1	15	1	0.03	PREDICTED: protein SOGA2-like, partial [Danio rerio]	No Mapping	0.03	110204	3306.12	0.00664833	2.30032	PREDICTED: protein SOGA2-like, partial	101884972	LOC101884972	MTCL1	Soga2	0.361788	3.36179
495	1	combine_zebrafish	tr|A3KQ75|A3KQ75_DANRE Uncharacterized protein OS=Danio rerio GN=si:dkeyp-46h3	17	25384	12	1	2	1	0.13	Uncharacterized protein OS=Danio rerio GN=si:dkeyp-46h3.6 PE=4 SV=1	A3KQ75	0.13	25400.9	3302.11	0.00664026	2.29753	Uncharacterized protein LOC100462695 (si:dkeyp-46h3.6)	100462695	si:dkeyp-46h3.6			0.361261	3.36126
248	1	combine_zebrafish	IPI:IPI00504157	39	41242	30	2	5	1	0.08	Tax_Id=7955 Gene_Symbol=ccdc106 Uncharacterized protein	Q1LUD6	0.08	41267.5	3301.4	0.00663883	2.29704	Coiled-coil domain containing 106b	503711	ccdc106	CCDC106	Ccdc106	0.361168	3.36117
418	1	combine_zebrafish	gi|350276176|ref|NP_001038684	22	54948	27	3	5	1	0.06	uncharacterized protein LOC571470 [Danio rerio]	A4IG88	0.06	54982.9	3298.97	0.00663395	2.29535	Uncharacterized protein LOC571470 (protein phosphatase 1, regulatory subunit 15B)	571470	ppp1r15b	PPP1R15B	Ppp1r15b	0.360849	3.36085
459	1	combine_zebrafish	IPI:IPI00995921	19	19382	12	1	3	1	0.17	Tax_Id=7955 Gene_Symbol=- Uncharacterized protein	E7FBV5	0.17	19393.8	3296.95	0.00662988	2.29394	Uncharacterized protein LOC792389 (si:ch73-78o10.1)		si:ch73-78o10.1			0.360582	3.36058
157	1	combine_zebrafish	IPI:IPI00500001	201	23524	27	4	7	1	0.14	Tax_Id=7955 Gene_Symbol=si:ch211-284o19.6 Uncharacterized protein	F1QQS2	0.14	23538.8	3295.44	0.00662684	2.29289	Cerebellin 13	100144567	cbln13			0.360382	3.36038
235	1	combine_zebrafish	IPI:IPI00868109	43	47043	49	9	8	1	0.07	Tax_Id=7955 Gene_Symbol=wu:fc69a03 Uncharacterized protein	B0UY67	0.07	47073.1	3295.12	0.00662619	2.29266	Uncharacterized protein (OTU deubiquitinase with linear linkage specificity b)	100005714	otulinb	FAM105B	Fam105b	0.36034	3.36034
231	1	combine_zebrafish	IPI:IPI00855302	46	29928	29	1	7	1	0.11	Tax_Id=7955 Gene_Symbol=cbr1 Uncharacterized protein	Q7SYD0	0.11	29947.2	3294.19	0.00662433	2.29202	Carbonyl reductase [NADPH] 1	373866	cbr1	CBR1	Cbr1	0.360218	3.36022
287	1	combine_zebrafish	tr|F1QUQ2|F1QUQ2_DANRE Uncharacterized protein OS=Danio rerio GN=slc15a4 PE=3 SV=1	33	46986	146	5	3	1	0.07	Uncharacterized protein OS=Danio rerio GN=slc15a4 PE=3 SV=1	F1QUQ2	0.07	47016.3	3291.14	0.0066182	2.2899	Solute carrier family 15 member 4	393932	slc15a4	SLC15A4	Slc15a4	0.359816	3.35982
390	1	combine_zebrafish	tr|F1QKJ9|F1QKJ9_DANRE Uncharacterized protein (Fragment) OS=Danio rerio GN=LOC795188 PE=3 SV=1	24	41078	23	1	4	1	0.08	Uncharacterized protein (Fragment) OS=Danio rerio GN=LOC795188 PE=3 SV=1	F1QKJ9	0.08	41105	3288.4	0.00661269	2.28799	Probable G-protein coupled receptor 25	795188	LOC795188			0.359454	3.35945
513	1	combine_zebrafish	IPI:IPI00627636	16	36507	6	1	4	1	0.09	Tax_Id=7955 Gene_Symbol=LOC566099 p2Y purinoceptor 3-like	No Mapping	0.09	36531.6	3287.84	0.00661157	2.2876	Pyrimidinergic receptor P2Y, G-protein coupled, 6	566099	p2ry6	P2RY6	P2ry6	0.359381	3.35938
164	1	combine_zebrafish	IPI:IPI00934229	162	54753	68	23	10	1	0.06	Tax_Id=7955 Gene_Symbol=LOC100334230 Uncharacterized protein	E7F592	0.06	54787.6	3287.25	0.00661039	2.28719	TELO2 interacting protein 2	100334230	tti2	TTI2	Tti2	0.359303	3.3593
373	1	combine_zebrafish	IPI:IPI00961304	25	164195	67	1	23	1	0.02	Tax_Id=7955 Gene_Symbol=- Uncharacterized protein (Fragment)	F1RDK7	0.02	164300	3286	0.00660785	2.28632	Uncharacterized protein (Fragment)					0.359137	3.35914
173	1	combine_zebrafish	IPI:IPI01005049	134	27362	6	4	2	1	0.12	Tax_Id=7955 Gene_Symbol=LOC100536844 Uncharacterized protein (Fragment)	F8W5P2	0.12	27379.4	3285.53	0.00660692	2.28599	Haptoglobin-like	100536844	LOC100536844	HPR		0.359075	3.35907
341	1	combine_zebrafish	IPI:IPI00486571	28	21866	84	1	2	1	0.15	Tax_Id=7955 Gene_Symbol=rab22a RAB22A, member RAS oncogene family	Q6TGV2	0.15	21879.9	3281.99	0.0065998	2.28353	Ras-related protein Rab-22A	100001531	rab22a	RAB22A	Rab22a	0.358607	3.35861
460	1	combine_zebrafish	IPI:IPI00919965	19	27327	35	1	6	1	0.12	Tax_Id=7955 Gene_Symbol=si:dkey-267j14.7 Uncharacterized protein	E9QIR2	0.12	27344.9	3281.39	0.0065986	2.28312	Leucine-rich repeat and IQ domain-containing protein 3	799689	si:dkey-267j14.7	LRRIQ3	Lrriq3	0.358528	3.35853
523	1	combine_zebrafish	gi|528468041|ref|XP_005171002	15	27322	55	1	11	1	0.12	PREDICTED: LOW QUALITY PROTEIN: dihydropteridine reductase [Danio rerio]	No Mapping	0.12	27339.7	3280.77	0.00659734	2.28268	Quinoid dihydropteridine reductase b2	100000723	qdprb2	QDPR	Qdpr	0.358445	3.35844
314	1	combine_zebrafish	IPI:IPI00963370	30	109280	35	1	7	1	0.03	Tax_Id=7955 Gene_Symbol=LOC100331022 Uncharacterized protein	E7F0C4	0.03	109348	3280.44	0.00659667	2.28245	Serine/threonine-protein kinase WNK4-like	100330953	LOC100330953			0.358401	3.3584
379	1	combine_zebrafish	IPI:IPI00919403	25	23416	43	1	4	1	0.14	Tax_Id=7955 Gene_Symbol=- Uncharacterized protein	B8A626	0.14	23430.9	3280.33	0.00659646	2.28237	Serine protease HTRA2, mitochondrial-like	100000024	LOC100000024	HTRA2	Htra2	0.358387	3.35839
368	1	combine_zebrafish	IPI:IPI00998534	25	54623	41	2	11	1	0.06	Tax_Id=7955 Gene_Symbol=LOC796120 Uncharacterized protein	E7FBH3	0.06	54658.5	3279.51	0.00659482	2.28181	Uncharacterized protein si:dkey-238d18.4	796120	si:dkey-238d18.4			0.358279	3.35828
509	1	combine_zebrafish	tr|F1RA60|F1RA60_DANRE PIH1 domain-containing protein 2 OS=Danio rerio GN=pih1d2 PE=4 SV=1	16	36389	43	1	10	1	0.09	PIH1 domain-containing protein 2 OS=Danio rerio GN=pih1d2 PE=4 SV=1	F1RA60	0.09	36412.3	3277.11	0.00658999	2.28014	PIH1 domain containing 2	494086	pih1d2	PIH1D2	Pih1d2	0.357961	3.35796
415	1	combine_zebrafish	IPI:IPI00898483	22	65490	16	1	4	1	0.05	Tax_Id=7955 Gene_Symbol=LOC560378 kelch-like protein 10-like	X1WGW4	0.05	65532.4	3276.62	0.006589	2.27979	kelch-like family member 10b, tandem duplicate 1	560378	klhl10b.1			0.357896	3.3579
328	1	combine_zebrafish	IPI:IPI00481185	29	81834	27	1	13	1	0.04	Tax_Id=7955 Gene_Symbol=lrsam1 Uncharacterized protein	A2CF42	0.04	81886.7	3275.47	0.00658668	2.27899	E3 ubiquitin-protein ligase LRSAM1	562066	lrsam1	LRSAM1	Lrsam1	0.357743	3.35774
548	1	combine_zebrafish	IPI:IPI00892469	13	29752	67	1	6	1	0.11	Tax_Id=7955 Gene_Symbol=zgc:158415 Zgc:158415 protein	B1H1H2	0.11	29771	3274.81	0.00658536	2.27853	Bridging integrator 3	323976	zgc:158415	BIN3	Bin3	0.357656	3.35766
367	1	combine_zebrafish	IPI:IPI00503047	25	27260	21	1	6	1	0.12	Tax_Id=7955 Gene_Symbol=zgc:65887 Zgc:65887	Q6PHC5	0.12	27278.1	3273.37	0.00658247	2.27753	GLIPR1-like protein 1	393547	glipr1b	GLIPR1L1		0.357465	3.35746
332	1	combine_zebrafish	IPI:IPI00972484	28	54482	93	1	7	1	0.06	Tax_Id=7955 Gene_Symbol=LOC100538152 GTPase IMAP family member 5-like	F1Q8X2	0.06	54515.9	3270.96	0.00657761	2.27585	Uncharacterized protein	100538152	LOC100538152			0.357144	3.35714
491	1	combine_zebrafish	IPI:IPI00996691	17	54461	7	1	6	1	0.06	Tax_Id=7955 Gene_Symbol=zgc:162892;LOC100535632 Uncharacterized protein	E7FA36	0.06	54495.2	3269.71	0.0065751	2.27499	Ankyrin repeat and death domain containing 1A	569271	ankdd1a	ANKDD1A	A730067D02Rik	0.356979	3.35698
143	1	combine_zebrafish	IPI:IPI00834433	377	46678	97	63	4	1	0.07	Tax_Id=7955 Gene_Symbol=zgc:152970 Zgc:152970	Q0P4F1	0.07	46707.7	3269.54	0.00657476	2.27487	Uncharacterized protein LOC751650	751650	fam169aa	FAM169A	Fam169a	0.356956	3.35696
395	1	combine_zebrafish	IPI:IPI00494247	23	65346	8	1	6	1	0.05	Tax_Id=7955 Gene_Symbol=lsrl Zgc:114089	Q6GMG1	0.05	65387.1	3269.35	0.00657439	2.27474	lipolysis stimulated lipoprotein receptor	553218	lsr	LSR	Lsr	0.356932	3.35693
400	1	combine_zebrafish	IPI:IPI00876671	23	29673	28	1	7	1	0.11	Tax_Id=7955 Gene_Symbol=LOC100536814;dnali1 dynein, axonemal, light intermediate chain 1	F1Q6H8	0.11	29691.9	3266.1	0.00656786	2.27248	Axonemal dynein light intermediate polypeptide 1	567632	dnali1	DNALI1	Dnali1	0.3565	3.3565
522	1	combine_zebrafish	gi|528502007|ref|XP_005157788	15	23298	20	1	6	1	0.14	PREDICTED: synaptosomal-associated protein 25 isoform X2 [Danio rerio]	No Mapping	0.14	23313.1	3263.83	0.00656329	2.2709	PREDICTED: synaptosomal-associated protein 25 isoform X2	447892	zgc:101731			0.356198	3.3562
183	1	combine_zebrafish	gi|18858961|ref|NP_571322	110	36220	14	5	6	1	0.09	L-lactate dehydrogenase B-A chain [Danio rerio]	Q9PVK4	0.09	36242.9	3261.86	0.00655932	2.26953	L-lactate dehydrogenase B-A chain	30497	ldhba	LDHB	Ldhb	0.355935	3.35594
369	1	combine_zebrafish	IPI:IPI00607366	25	46562	46	1	2	1	0.07	Tax_Id=7955 Gene_Symbol=hepacam Zgc:112363	Q502A9	0.07	46591.1	3261.38	0.00655835	2.26919	Hepatic and glial cell adhesion molecule a	100005952	hepacam	HEPACAM	Hepacam	0.355871	3.35587
293	1	combine_zebrafish	gi|528505358|ref|XP_005173623	33	65142	24	1	6	1	0.05	PREDICTED: brain-enriched guanylate kinase-associated protein-like [Danio rerio]	No Mapping	0.05	65182.7	3259.14	0.00655384	2.26763	PREDICTED: brain-enriched guanylate kinase-associated protein-like	101883656	begain	BEGAIN	Begain	0.355572	3.35557
197	1	combine_zebrafish	IPI:IPI00491308	78	54258	41	1	5	1	0.06	Tax_Id=7955 Gene_Symbol=ddc Uncharacterized protein	Q7SZR0	0.06	54292.9	3257.57	0.0065507	2.26654	Aromatic-L-amino-acid decarboxylase	406651	ddc	DDC	Ddc	0.355364	3.35536
498	1	combine_zebrafish	tr|F6PBT6|F6PBT6_DANRE Uncharacterized protein OS=Danio rerio GN=cps1 PE=3 SV=1	17	162764	51	1	21	1	0.02	Uncharacterized protein OS=Danio rerio GN=cps1 PE=3 SV=1	F6PBT6	0.02	162867	3257.35	0.00655025	2.26639	carbamoyl-phosphate synthase 1, mitochondrial	555623	cps1	CPS1	Cps1	0.355334	3.35533
269	1	combine_zebrafish	gi|528502721|ref|XP_002664770	36	108487	131	6	13	1	0.03	PREDICTED: eukaryotic translation initiation factor 4 gamma 1-like [Danio rerio]	No Mapping	0.03	108554	3256.63	0.0065488	2.26588	PREDICTED: eukaryotic translation initiation factor 4 gamma 1-like	100333590	LOC100333590			0.355238	3.35524
274	1	combine_zebrafish	tr|F1QNJ5|F1QNJ5_DANRE Uncharacterized protein OS=Danio rerio GN=gart PE=3 SV=1	35	108483	66	1	11	1	0.03	Uncharacterized protein OS=Danio rerio GN=gart PE=3 SV=1	F1QNJ5	0.03	108553	3256.59	0.00654873	2.26586	Trifunctional purine biosynthetic protein adenosine-3	58141	gart	GART	Gart	0.355233	3.35523
508	1	combine_zebrafish	gi|528492991|ref|XP_005164247	16	46484	8	1	6	1	0.07	PREDICTED: adrenergic receptor, beta 3b isoform X1 [Danio rerio]	No Mapping	0.07	46514.7	3256.03	0.00654759	2.26547	PREDICTED: adrenergic receptor, beta 3b isoform X1	792519	adrb3b			0.355158	3.35516
272	1	combine_zebrafish	IPI:IPI00679267	35	40586	15	1	5	1	0.08	Tax_Id=7955 Gene_Symbol=zgc:122979 DnaJ (Hsp40) homolog, subfamily B, member 5-like	F1R1Q6	0.08	40611	3248.88	0.00653321	2.26049	DnaJ (Hsp40) homolog, subfamily B, member 5-like	641576	zgc:122979			0.354203	3.3542
327	1	combine_zebrafish	gi|528503886|ref|XP_005158167	29	54103	63	1	8	1	0.06	PREDICTED: uncharacterized protein LOC474322 isoform X1 [Danio rerio]	No Mapping	0.06	54138.7	3248.32	0.00653209	2.2601	PREDICTED: uncharacterized protein LOC474322 isoform X1	474322	zgc:92590	KLK8	Klk8	0.354128	3.35413
223	1	combine_zebrafish	tr|F1Q6K5|F1Q6K5_DANRE Galectin-3-binding protein B OS=Danio rerio GN=lgals3bpb PE=4 SV=1	48	64858	17	2	6	1	0.05	Galectin-3-binding protein B OS=Danio rerio GN=lgals3bpb PE=4 SV=1	F1Q6K5	0.05	64899.8	3244.99	0.00652539	2.25779	Galectin-3-binding protein B (lectin galactoside-binding soluble 3-binding protein B)	405809	lgals3bpb	LGALS3BP	Lgals3bpb	0.353683	3.35368
261	1	combine_zebrafish	sp|E9QBI7|OMA1_DANRE Metalloendopeptidase OMA1, mitochondrial OS=Danio rerio GN=oma1 PE=3 SV=1	37	54015	35	2	8	1	0.06	Metalloendopeptidase OMA1, mitochondrial OS=Danio rerio GN=oma1 PE=3 SV=1	E9QBI7	0.06	54050.1	3243	0.0065214	2.2564	OMA1 zinc metallopeptidase	100331186	oma1	OMA1	Oma1	0.353417	3.35342
317	1	combine_zebrafish	IPI:IPI00496925	30	53962	79	1	8	1	0.06	Tax_Id=7955 Gene_Symbol=scg3 Uncharacterized protein	A3KQQ9	0.06	53995.2	3239.71	0.00651478	2.25411	Secretogranin-3	393730	scg3	SCG3	Scg3	0.352976	3.35298
286	1	combine_zebrafish	gi|528478785|ref|XP_005165160	33	29399	24	2	7	1	0.11	PREDICTED: cellular tumor antigen p53 isoform X3 [Danio rerio]	No Mapping	0.11	29417.3	3235.9	0.00650712	2.25146	PREDICTED: cellular tumor antigen p53 isoform X3	30590	tp53	TP53	tp53	0.352465	3.35246
358	1	combine_zebrafish	IPI:IPI00998656	27	40410	100	1	14	1	0.08	Tax_Id=7955 Gene_Symbol=- Uncharacterized protein (Fragment)	F1QL33	0.08	40435.5	3234.84	0.00650498	2.25072	Uncharacterized protein (Fragment)					0.352322	3.35232
300	1	combine_zebrafish	tr|F1QFW3|F1QFW3_DANRE Uncharacterized protein (Fragment) OS=Danio rerio GN=LOC100536916 PE=4 SV=1	32	40401	78	2	12	1	0.08	Uncharacterized protein (Fragment) OS=Danio rerio GN=LOC100536916 PE=4 SV=1	F1QFW3	0.08	40426.5	3234.12	0.00650354	2.25022	Protein Hook homolog 3-like	100536916	LOC100536916			0.352226	3.35223
270	1	combine_zebrafish	gi|528506016|ref|XP_001333061	36	161496	65	5	19	1	0.02	PREDICTED: formin-2-like [Danio rerio]	X1WC43	0.02	161596	3231.92	0.00649912	2.2487	Formin 2a	793321	fmn2a			0.351931	3.35193
338	1	combine_zebrafish	tr|E7F4L6|E7F4L6_DANRE Uncharacterized protein OS=Danio rerio GN=shcbp1 PE=4 SV=1	28	80745	67	3	8	1	0.04	Uncharacterized protein OS=Danio rerio GN=shcbp1 PE=4 SV=1	E7F4L6	0.04	80796.5	3231.86	0.00649899	2.24865	SHC SH2-domain binding protein 1	333933	shcbp1	SHCBP1	Shcbp1	0.351922	3.35192
292	1	combine_zebrafish	tr|F1QF27|F1QF27_DANRE Uncharacterized protein OS=Danio rerio GN=zgc:113691 PE=4 SV=1	33	26905	76	3	5	1	0.12	Uncharacterized protein OS=Danio rerio GN=zgc:113691 PE=4 SV=1	F1QF27	0.12	26921.9	3230.63	0.00649652	2.24779	Uncharacterized protein LOC503529	503529	zgc:113691			0.351757	3.35176
279	1	combine_zebrafish	IPI:IPI00934956	34	29340	20	1	2	1	0.11	Tax_Id=7955 Gene_Symbol=zgc:65772 Zgc:65772 protein	Q7SZS0	0.11	29357	3229.26	0.00649377	2.24685	splicing factor, arginine/serine-rich 13A	393505	srsf10b	SRSF12	Srsf10	0.351573	3.35157
239	1	combine_zebrafish	gi|528520590|ref|XP_005162989	41	40285	43	1	9	1	0.08	PREDICTED: keratin-associated protein 10-6-like [Danio rerio]	No Mapping	0.08	40312.9	3225.03	0.00648526	2.2439	PREDICTED: keratin-associated protein 10-6-like	101882961	LOC101882961			0.351004	3.351
230	1	combine_zebrafish	tr|A8BA29|A8BA29_DANRE Uncharacterized protein (Fragment) OS=Danio rerio GN=ostm1 PE=4 SV=2	46	35770	25	3	13	1	0.09	Uncharacterized protein (Fragment) OS=Danio rerio GN=ostm1 PE=4 SV=2	A8BA29	0.09	35793.6	3221.43	0.00647801	2.24139	Osteopetrosis-associated transmembrane protein 1	100320445	ostm1	OSTM1	Ostm1	0.350518	3.35052
303	1	combine_zebrafish	tr|F1QCG1|F1QCG1_DANRE Uncharacterized protein OS=Danio rerio GN=apoa4a PE=3 SV=1	31	26796	14	1	7	1	0.12	Uncharacterized protein OS=Danio rerio GN=apoa4a PE=3 SV=1	F1QCG1	0.12	26812.5	3217.5	0.00647011	2.23866	Apolipoprotein A-IV	550608	apoa4a	APOA4	Apoa4	0.349988	3.34999
502	1	combine_zebrafish	IPI:IPI00486085	16	80376	27	1	11	1	0.04	Tax_Id=7955 Gene_Symbol=prkcha Zgc:172124 protein	B1H1I7	0.04	80428.1	3217.13	0.00646936	2.2384	Protein kinase C eta type	100144561	prkcha	PRKCH	Prkch	0.349938	3.34994
436	1	combine_zebrafish	gi|528494051|ref|XP_692234	20	40083	18	1	6	1	0.08	PREDICTED: uncharacterized protein LOC563780 isoform X4 [Danio rerio]	No Mapping	0.08	40108.2	3208.66	0.00645234	2.23251	Uncharacterized protein LOC563780	563780	LOC563780			0.348793	3.34879
348	1	combine_zebrafish	IPI:IPI00501901	27	29094	1	1	1	1	0.11	Tax_Id=7955 Gene_Symbol=hoxd13a Homeobox protein Hox-D13a	Q90472	0.11	29112.8	3202.41	0.00643977	2.22816	Homeobox protein Hox-D13	30407	hoxd13a	HOXD13	Hoxd13	0.347946	3.34795
517	1	combine_zebrafish	tr|F1QP61|F1QP61_DANRE Uncharacterized protein (Fragment) OS=Danio rerio GN=si:ch211-79m20	16	53326	43	1	10	1	0.06	Uncharacterized protein (Fragment) OS=Danio rerio GN=si:ch211-79m20.1 PE=3 SV=1	F1QP61	0.06	53359.3	3201.56	0.00643806	2.22757	Uncharacterized protein si:ch211-79m20.1	798657	si:ch211-79m20.1	PDGFB	Pdgfb	0.347831	3.34783
505	1	combine_zebrafish	gi|528469418|ref|XP_001919923	16	45686	5	1	3	1	0.07	PREDICTED: B-cell receptor CD22-like [Danio rerio]	No Mapping	0.07	45714.7	3200.03	0.00643499	2.22651	B-cell receptor CD22-like	100150847	LOC100150847			0.347624	3.34762
322	1	combine_zebrafish	IPI:IPI00511820	30	35516	70	1	4	1	0.09	Tax_Id=7955 Gene_Symbol=decr1 Uncharacterized protein	F1QB21	0.09	35539	3198.51	0.00643193	2.22545	2,4-dienoyl CoA reductase 1, mitochondrial	436717	decr1	DECR1	Decr1	0.347418	3.34742
492	1	combine_zebrafish	IPI:IPI01023529	17	159770	97	1	19	1	0.02	Tax_Id=7955 Gene_Symbol=bcl9l B-cell CLL/lymphoma 9-like protein	Q67FY3	0.02	159872	3197.45	0.0064298	2.22471	B-cell CLL/lymphoma 9-like protein	449532	bcl9l	BCL9L	Bcl9l	0.347273	3.34727
411	1	combine_zebrafish	IPI:IPI00835572	22	29038	53	2	7	1	0.11	Tax_Id=7955 Gene_Symbol=zgc:113314 Uncharacterized protein	B0S6Z6	0.11	29056.8	3196.25	0.00642739	2.22388	Uncharacterized protein LOC619272	619272	zgc:113314			0.347111	3.34711
435	1	combine_zebrafish	gi|528492236|ref|XP_005155346	20	39922	8	1	6	1	0.08	PREDICTED: CD209 antigen-like [Danio rerio]	No Mapping	0.08	39947.1	3195.76	0.00642641	2.22354	PREDICTED: CD209 antigen-like	101886118	LOC101886118			0.347044	3.34704
432	1	combine_zebrafish	gi|528506802|ref|XP_005158928	21	106186	112	1	12	1	0.03	PREDICTED: serine/threonine-protein kinase PLK4 isoform X1 [Danio rerio]	No Mapping	0.03	106254	3187.61	0.00641002	2.21787	PREDICTED: serine/threonine-protein kinase PLK4 isoform X1	368390	plk4	PLK4	Plk4	0.345935	3.34594
275	1	combine_zebrafish	IPI:IPI01006473	35	39788	82	1	8	1	0.08	Tax_Id=7955 Gene_Symbol=LOC100332853 pleckstrin homology domain-containing family G member 5-like	No Mapping	0.08	39813.1	3185.04	0.00640485	2.21608	Pleckstrin homology domain-containing family G member 5-like	100332853	LOC100332853			0.345585	3.34559
445	1	combine_zebrafish	IPI:IPI00500782	20	53004	36	2	7	1	0.06	Tax_Id=7955 Gene_Symbol=zgc:77462 Cerebellar degeneration-related protein 2-like	Q6NZT2	0.06	53037.5	3182.25	0.00639923	2.21413	Cerebellar degeneration-related protein 2-like	336227	cdr2l	CDR2L	Cdr2l	0.345204	3.3452
461	1	combine_zebrafish	IPI:IPI00960205	19	105865	49	1	13	1	0.03	Tax_Id=7955 Gene_Symbol=LOC100329491 zinc finger protein 607-like	No Mapping	0.03	105932	3177.97	0.00639063	2.21116	Zinc finger protein 629-like	100329491	LOC100329491			0.34462	3.34462
306	1	combine_zebrafish	IPI:IPI00863286	31	39697	15	1	6	1	0.08	Tax_Id=7955 Gene_Symbol=wnt7bb Protein Wnt	F1Q9W3	0.08	39722.6	3177.81	0.0063903	2.21105	Protein Wnt-7b	100148840	wnt7bb	WNT7B	Wnt7b	0.344598	3.3446
289	1	combine_zebrafish	gi|528488250|ref|XP_005167273	33	317037	139	1	28	1	0.01	PREDICTED: uncharacterized protein LOC101887095 [Danio rerio]	No Mapping	0.01	317243	3172.43	0.00637948	2.2073	PREDICTED: uncharacterized protein LOC101887095	101887095	LOC101887095			0.343861	3.34386
264	1	combine_zebrafish	gi|528503487|ref|XP_005160415	37	63375	39	2	4	1	0.05	PREDICTED: protein NYNRIN-like isoform X1 [Danio rerio]	No Mapping	0.05	63415.8	3170.79	0.00637618	2.20616	PREDICTED: protein NYNRIN-like isoform X1	101884601	LOC101884601			0.343637	3.34364
443	1	combine_zebrafish	IPI:IPI00506894	20	45192	134	1	6	1	0.07	Tax_Id=7955 Gene_Symbol=zgc:153955 Zgc:153955	A0JML6	0.07	45220.2	3165.42	0.00636538	2.20242	Tuftelin	562692	tuft1a	TUFT1	Tuft1	0.342901	3.3429
534	1	combine_zebrafish	tr|E9QIB6|E9QIB6_DANRE Uncharacterized protein OS=Danio rerio GN=hecw2a PE=4 SV=1	14	158125	66	1	16	1	0.02	Uncharacterized protein OS=Danio rerio GN=hecw2a PE=4 SV=1	E9QIB6	0.02	158223	3164.47	0.00636347	2.20176	HECT, C2 and WW domain containing E3 ubiquitin protein ligase 2a	100150269	hecw2a	HECW2	Hecw2	0.34277	3.34277
296	1	combine_zebrafish	IPI:IPI00994399	32	45160	14	1	3	1	0.07	Tax_Id=7955 Gene_Symbol=- Uncharacterized protein	E7F910	0.07	45187	3163.09	0.0063607	2.2008	Transcription initiation factor TFIID subunit 4-like	101885225	LOC101885225			0.342581	3.34258
421	1	combine_zebrafish	IPI:IPI00897817	21	35108	59	1	6	1	0.09	Tax_Id=7955 Gene_Symbol=pex2 Uncharacterized protein	E7F4V8	0.09	35130.9	3161.78	0.00635808	2.19989	Peroxisomal biogenesis factor 2	556228	pex2	PEX2	Pex2	0.342402	3.3424
318	1	combine_zebrafish	IPI:IPI00491669	30	39493	34	1	1	1	0.08	Tax_Id=7955 Gene_Symbol=paqr5b Membrane progestin receptor gamma-B	Q6DC77	0.08	39518.8	3161.5	0.00635751	2.1997	Membrane progestin receptor gamma-B	100007661	paqr5b	PAQR5	Paqr5	0.342363	3.34236
180	1	combine_zebrafish	IPI:IPI00504895	120	157823	134	24	16	1	0.02	Tax_Id=7955 Gene_Symbol=atad2b Uncharacterized protein	E7FE14	0.02	157921	3158.43	0.00635132	2.19756	Uncharacterized protein LOC500625 (ATPase family, AAA domain containing 2B)	100331225	atad2b	ATAD2B	Atad2b	0.34194	3.34194
216	1	combine_zebrafish	tr|K7DY53|K7DY53_DANRE Uncharacterized protein (Fragment) OS=Danio rerio GN=si:dkey-285e18	55	52603	38	5	14	1	0.06	Uncharacterized protein (Fragment) OS=Danio rerio GN=si:dkey-285e18.5 PE=4 SV=1	K7DY53	0.06	52637.6	3158.25	0.00635097	2.19744	Uncharaterized protein (si:dkey-285e18.5)					0.341916	3.34192
535	1	combine_zebrafish	gi|528503578|ref|XP_695866	14	105188	71	1	4	1	0.03	PREDICTED: chloride channel protein 1-like [Danio rerio]	No Mapping	0.03	105255	3157.65	0.00634976	2.19702	PREDICTED: chloride channel protein 1-like	567478	clcn1	CLCN1	Clcn1	0.341833	3.34183
383	1	combine_zebrafish	IPI:IPI00866697	25	63105	15	1	5	1	0.05	Tax_Id=7955 Gene_Symbol=ftr72 finTRIM family, member 72	F1R9Z3	0.05	63145.9	3157.3	0.00634905	2.19677	finTRIM family, member 72	492515	ftr72		4933422H20Rik	0.341785	3.34178
430	1	combine_zebrafish	IPI:IPI00851971	21	105074	46	1	16	1	0.03	Tax_Id=7955 Gene_Symbol=LOC100331086 Uncharacterized protein	F1Q644	0.03	105142	3154.26	0.00634294	2.19466	Uncharacterized protein LOC100331086	100331086	si:dkey-156m2.3			0.341367	3.34137
360	1	combine_zebrafish	IPI:IPI00775164	26	63020	19	1	8	1	0.05	Tax_Id=7955 Gene_Symbol=si:dkey-263f15.2 Uncharacterized protein	F1QA56	0.05	63060.8	3153.04	0.00634049	2.19381	Rho-related BTB domain-containing protein 2	792631	si:dkey-263f15.2	RHOBTB2	Rhobtb2	0.341199	3.3412
375	1	combine_zebrafish	IPI:IPI00504762	25	39377	17	1	3	1	0.08	Tax_Id=7955 Gene_Symbol=cx39.4 Gap junction protein	Q1LWG0	0.08	39402.5	3152.2	0.0063388	2.19323	Gap junction alpha-4 protein	557275	cx39.4	GJA4	Gja4	0.341083	3.34108
539	1	combine_zebrafish	tr|F1QKY4|F1QKY4_DANRE Chordin OS=Danio rerio GN=chd PE=3 SV=1	14	104915	18	1	7	1	0.03	Chordin OS=Danio rerio GN=chd PE=3 SV=1	F1QKY4	0.03	104983	3149.5	0.00633338	2.19135	chordin	30161	chd	CHRD	Chrd	0.340712	3.34071
267	1	combine_zebrafish	gi|528506183|ref|XP_005158572	36	52441	58	2	9	1	0.06	PREDICTED: multiple inositol polyphosphate histidine phosphatase, 1a isoform X1 [Danio rerio]	No Mapping	0.06	52474.2	3148.45	0.00633127	2.19062	Multiple inositol-polyphosphate phosphatase 1a	561891	minpp1a	MINPP1	Minpp1	0.340567	3.34057
410	1	combine_zebrafish	IPI:IPI00507221	22	157313	84	1	18	1	0.02	Tax_Id=7955 Gene_Symbol=arhgef11 Rho guanine nucleotide exchange factor (GEF) 11	Q49U75	0.02	157410	3148.21	0.00633077	2.19045	Rho guanine nucleotide exchange factor (GEF) 11	565268	arhgef11	ARHGEF11	Arhgef11	0.340533	3.34053
545	1	combine_zebrafish	IPI:IPI00505463	14	44926	4	1	4	1	0.07	Tax_Id=7955 Gene_Symbol=zgc:92072 Zgc:92072	Q66I20	0.07	44953.6	3146.75	0.00632785	2.18944	Pigment epithelium-derived factor	447800	serpinf1	SERPINF1	Serpinf1	0.340332	3.34033
515	1	combine_zebrafish	IPI:IPI00618996	16	62892	17	1	13	1	0.05	Tax_Id=7955 Gene_Symbol=si:ch211-241e1.5 Uncharacterized protein	A8DZG6	0.05	62933.4	3146.67	0.00632768	2.18938	Uncharacterized protein LOC567583	567583	si:ch211-241e1.5			0.340321	3.34032
374	1	combine_zebrafish	IPI:IPI00801628	25	44892	63	1	6	1	0.07	Tax_Id=7955 Gene_Symbol=zgc:194225 Uncharacterized protein	B3DHE6	0.07	44919.9	3144.4	0.00632311	2.1878	Nucleoside diphosphate-linked moiety X motif 19, mitochondrial	794545	nudt19	NUDT19	Nudt19	0.340007	3.34001
285	1	combine_zebrafish	gi|528474723|ref|XP_005164213	33	156832	51	1	17	1	0.02	PREDICTED: G patch domain-containing protein 8 isoform X5 [Danio rerio]	No Mapping	0.02	156928	3138.56	0.00631137	2.18373	G patch domain-containing protein 8	565404	gpatch8	GPATCH8	Gpatch8	0.3392	3.3392
340	1	combine_zebrafish	gi|523704474|ref|NP_001265783	28	62712	47	2	10	1	0.05	tripartite motif containing 8a [Danio rerio]	J9UF94	0.05	62752.2	3137.61	0.00630947	2.18308	Probable E3 ubiquitin-protein ligase TRIM8	101180910	trim8a	TRIM8	Trim8	0.339069	3.33907
444	1	combine_zebrafish	IPI:IPI00508894	20	78179	35	1	12	1	0.04	Tax_Id=7955 Gene_Symbol=prepl Uncharacterized protein	B8JJX2	0.04	78228.5	3129.14	0.00629243	2.17718	Prolyl endopeptidase-like	796680	prepl	PREPL	Prepl	0.337895	3.33789
399	1	combine_zebrafish	IPI:IPI00883022	23	39028	11	1	5	1	0.08	Tax_Id=7955 Gene_Symbol=exog Nuclease EXOG, mitochondrial	Q502K1	0.08	39053.1	3124.25	0.00628259	2.17378	Nuclease EXOG, mitochondrial	100331954	exog			0.337215	3.33721
343	1	combine_zebrafish	IPI:IPI00482919	28	44521	14	1	5	1	0.07	Tax_Id=7955 Gene_Symbol=b3gnt5b UDP-GlcNAc:betaGal beta-1,3-N-acetylglucosaminyltransferase 5B	Q5XJP0	0.07	44550.2	3118.51	0.00627106	2.16979	Lactosylceramide 1,3-N-acetyl-beta-D-glucosaminyltransferase B	791470	b3gnt5b	B3GNT5	B3gnt5	0.336417	3.33642
366	1	combine_zebrafish	IPI:IPI00491239	25	103851	85	1	21	1	0.03	Tax_Id=7955 Gene_Symbol=npepps Uncharacterized protein	F1QRM9	0.03	103917	3117.5	0.00626903	2.16908	Puromycin-sensitive aminopeptidase	407726	npepps	NPEPPS	Npepps	0.336276	3.33628
307	1	combine_zebrafish	IPI:IPI00961339	31	155510	55	1	18	1	0.02	Tax_Id=7955 Gene_Symbol=LOC100537559 zinc finger protein 644-like	No Mapping	0.02	155609	3112.18	0.00625832	2.16538	Zinc finger protein 644	100537559	znf644	ZNF644	Zfp644	0.335534	3.33553
481	1	combine_zebrafish	IPI:IPI00851801	18	77751	54	1	7	1	0.04	Tax_Id=7955 Gene_Symbol=zgc:163067 Zgc:163067 protein	B0UY40	0.04	77800.3	3112.01	0.00625798	2.16526	E3 ubiquitin-protein ligase RFWD2	100037391	rfwd2	RFWD2	Rfwd2	0.335511	3.33551
250	1	combine_zebrafish	IPI:IPI00497078	38	77688	98	4	9	1	0.04	Tax_Id=7955 Gene_Symbol=si:dkey-234k24.1 Uncharacterized protein	F1RCR9	0.04	77737.9	3109.52	0.00625297	2.16353	Carboxypeptidase Z	557534	cpz	CPZ	Cpz	0.335162	3.33516
536	1	combine_zebrafish	IPI:IPI00993044	14	103501	37	1	16	1	0.03	Tax_Id=7955 Gene_Symbol=erap1 Uncharacterized protein (Fragment)	F1QT33	0.03	103567	3107.01	0.00624794	2.16179	Endoplasmic reticulum aminopeptidase 1	564068	si:dkey-24n17.6	ERAP1	Erap1	0.334813	3.33481
146	1	combine_zebrafish	gi|41387154|ref|NP_957096	370	51728	22	10	8	1	0.06	clusterin precursor [Danio rerio]	Q6PBL3	0.06	51761.6	3105.7	0.00624529	2.16087	Clusterin	393775	clu	CLU	Clu	0.334629	3.33463
386	1	combine_zebrafish	IPI:IPI00901868	24	44325	25	1	7	1	0.07	Tax_Id=7955 Gene_Symbol=wu:fk91e06 f-box/LRR-repeat protein 14	X1WDA2	0.07	44353.6	3104.75	0.00624339	2.16021	leucine rich repeat containing 29	799466	lrrc29	LRRC29	Lrrc29	0.334496	3.3345
359	1	combine_zebrafish	tr|X1WHB3|X1WHB3_DANRE Uncharacterized protein (Fragment) OS=Danio rerio GN=si:dkey-231j24	26	103227	22	1	13	1	0.03	Uncharacterized protein (Fragment) OS=Danio rerio GN=si:dkey-231j24.3 PE=4 SV=1	X1WHB3	0.03	103292	3098.75	0.00623132	2.15604	Uncharacterized protein LOC336273	336273	si:dkey-231j24.3			0.333656	3.33366
232	1	combine_zebrafish	IPI:IPI00859066	45	77316	62	4	8	1	0.04	Tax_Id=7955 Gene_Symbol=LOC100536197 Uncharacterized protein	E7FE80	0.04	77365.9	3094.64	0.00622305	2.15317	p21 protein (Cdc42/Rac)-activated kinase 6	100536197	pak6	PAK6	Pak6	0.333079	3.33308
475	1	combine_zebrafish	IPI:IPI00851701	18	51528	14	1	6	1	0.06	Tax_Id=7955 Gene_Symbol=zgc:162848 Uncharacterized protein	B8A4G8	0.06	51559.8	3093.59	0.00622094	2.15244	Tektin-4	559407	tekt4	TEKT4	Tekt4	0.332932	3.33293
468	1	combine_zebrafish	IPI:IPI00971682	19	308658	140	1	26	1	0.01	Tax_Id=7955 Gene_Symbol=dido1 Uncharacterized protein	F1QQA3	0.01	308845	3088.45	0.00621061	2.14887	death inducer-obliterator 1	553277	dido1	DIDO1	Dido1	0.33221	3.33221
521	1	combine_zebrafish	IPI:IPI00770164	15	61514	45	1	10	1	0.05	Tax_Id=7955 Gene_Symbol=pip5k1a Uncharacterized protein	Q503I3	0.05	61552.6	3077.63	0.00618885	2.14134	phosphatidylinositol-4-phosphate 5-kinase type-1 gamma	553629	pip5k1aa	PIP5K1C	Pip5k1a	0.330686	3.33069
533	1	combine_zebrafish	gi|528468060|ref|XP_005171008	14	61505	90	1	11	1	0.05	PREDICTED: F-box/WD repeat-containing protein 7 isoform X4 [Danio rerio]	No Mapping	0.05	61544.5	3077.23	0.00618804	2.14106	F-box/WD repeat-containing protein 7	564991	fbxw7	FBXW7	Fbxw7	0.330629	3.33063
510	1	combine_zebrafish	IPI:IPI00993932	16	102461	42	1	15	1	0.03	Tax_Id=7955 Gene_Symbol=si:ch211-261n11.6 Uncharacterized protein	E7F1K4	0.03	102524	3075.73	0.00618503	2.14002	Uncharacterized protein si:ch211-261n11.6	796080	si:ch211-261n11.6	LRIF1	Lrif1	0.330418	3.33042
456	1	combine_zebrafish	tr|F1RDW0|F1RDW0_DANRE Uncharacterized protein (Fragment) OS=Danio rerio GN=LOC100329883 PE=4 SV=1	19	153663	84	1	27	1	0.02	Uncharacterized protein (Fragment) OS=Danio rerio GN=LOC100329883 PE=4 SV=1	F1RDW0	0.02	153759	3075.17	0.00618391	2.13963	FYVE and coiled-coil domain-containing protein 1-like	100329883	LOC100329883	FYCO1	Fyco1	0.330339	3.33034
419	1	combine_zebrafish	IPI:IPI00933934	22	102388	51	1	17	1	0.03	Tax_Id=7955 Gene_Symbol=LOC571843 Uncharacterized protein	E7FD68	0.03	102453	3073.58	0.0061807	2.13852	FERM and PDZ domain containing 2	571843	frmpd2	FRMPD2		0.330114	3.33011
371	1	combine_zebrafish	tr|F1QRK0|F1QRK0_DANRE Uncharacterized protein (Fragment) OS=Danio rerio GN=ndst2a PE=4 SV=1	25	102306	81	1	10	1	0.03	Uncharacterized protein (Fragment) OS=Danio rerio GN=ndst2a PE=4 SV=1	F1QRK0	0.03	102372	3071.15	0.00617581	2.13683	Bifunctional heparan sulfate N-deacetylase/N-sulfotransferase 2	793524	ndst2a	NDST2	Ndst2	0.32977	3.32977
227	1	combine_zebrafish	gi|528493403|ref|XP_005172865	47	51118	35	2	5	1	0.06	PREDICTED: tubulin alpha-1D chain isoform X1 [Danio rerio]	No Mapping	0.06	51150.8	3069.05	0.00617159	2.13537	Tubulin alpha-1D chain	406303	tuba2	TUBA1B	Tuba1b	0.329474	3.32947
365	1	combine_zebrafish	tr|F1QB75|F1QB75_DANRE Uncharacterized protein (Fragment) OS=Danio rerio GN=si:ch211-157j23	25	50996	41	1	8	1	0.06	Uncharacterized protein (Fragment) OS=Danio rerio GN=si:ch211-157j23.2 PE=4 SV=1	F1QB75	0.06	51028.4	3061.71	0.00615683	2.13026	Uncharacterized protein LOC327475	327475	si:ch211-157j23.2			0.328433	3.32843
297	1	combine_zebrafish	IPI:IPI00494397	32	50989	28	1	10	1	0.06	Tax_Id=7955 Gene_Symbol=wdr8 WD repeat domain 8	B8A4V4	0.06	51021.7	3061.3	0.00615601	2.12998	WD repeat-containing protein WRAP73	334381	wrap73	WRAP73	Wrap73	0.328376	3.32838
312	1	combine_zebrafish	IPI:IPI00632486	30	61150	23	1	14	1	0.05	Tax_Id=7955 Gene_Symbol=pgm1 Phosphoglucomutase 1	F1QF00	0.05	61188.6	3059.43	0.00615225	2.12868	Phosphoglucomutase-1	394000	pgm1	PGM1	Pgm1	0.32811	3.32811
414	1	combine_zebrafish	tr|F1QNY4|F1QNY4_DANRE Uncharacterized protein (Fragment) OS=Danio rerio GN=kctd16b PE=4 SV=1	22	50820	16	1	6	1	0.06	Uncharacterized protein (Fragment) OS=Danio rerio GN=kctd16b PE=4 SV=1	F1QNY4	0.06	50852.5	3051.15	0.0061356	2.12292	BTB/POZ domain-containing protein KCTD16	569756	kctd16b	KCTD16	Kctd16	0.326933	3.32693
202	1	combine_zebrafish	IPI:IPI00499600	70	50748	25	2	6	1	0.06	Tax_Id=7955 Gene_Symbol=pglyrp2 Uncharacterized protein	Q1W1Y3	0.06	50781.1	3046.87	0.00612698	2.11994	Peptidoglycan recognition protein 2	568634	pglyrp2	PGLYRP2	Pglyrp2	0.326323	3.32632
482	1	combine_zebrafish	IPI:IPI00503096	18	60676	45	1	10	1	0.05	Tax_Id=7955 Gene_Symbol=zgc:63947 Zgc:63947	Q7T3D6	0.05	60715.6	3035.78	0.00610469	2.11222	Glypican 1b	393995	gpc1b	GPC1	Gpc1	0.32474	3.32474
543	1	combine_zebrafish	tr|F1RDU3|F1RDU3_DANRE Uncharacterized protein (Fragment) OS=Danio rerio GN=si:dkey-163f14	14	75810	31	1	23	1	0.04	Uncharacterized protein (Fragment) OS=Danio rerio GN=si:dkey-163f14.1 PE=4 SV=1	F1RDU3	0.04	75858	3034.32	0.00610176	2.11121	Uncharacterized protein (Fragment)					0.324531	3.32453
172	1	combine_zebrafish	gi|528509739|ref|XP_005170059	143	100923	181	47	10	1	0.03	PREDICTED: riboflavin transporter 1 isoform X1 [Danio rerio]	No Mapping	0.03	100987	3029.62	0.0060923	2.10794	PREDICTED: riboflavin transporter 1	323832	slc52a2	SLC52A2	Slc52a2	0.323858	3.32386
342	1	combine_zebrafish	IPI:IPI00897923	28	75680	100	1	7	1	0.04	Tax_Id=7955 Gene_Symbol=tatdn2 Zgc:194021	B3DH59	0.04	75727.4	3029.1	0.00609125	2.10757	Putative deoxyribonuclease TATDN2	557931	tatdn2	TATDN2	Tatdn2	0.323783	3.32378
503	1	combine_zebrafish	gi|528517383|ref|XP_005162030	16	150944	53	1	19	1	0.02	PREDICTED: uncharacterized protein LOC101882372 [Danio rerio]	No Mapping	0.02	151039	3020.78	0.00607453	2.10179	Uncharacterized protein LOC101882372	101882372	LOC101882372			0.322589	3.32259
494	1	combine_zebrafish	IPI:IPI00994265	17	60213	38	1	9	1	0.05	Tax_Id=7955 Gene_Symbol=zgc:91936 Uncharacterized protein	E7F3A0	0.05	60251.7	3012.58	0.00605805	2.09608	Uncharacterized protein LOC445116 (dehydrogenase/reductase (SDR family) member 13b)	445116	dhrs13b	DHRS13	Dhrs13	0.321409	3.32141
266	1	combine_zebrafish	tr|F1QWK2|F1QWK2_DANRE Uncharacterized protein (Fragment) OS=Danio rerio PE=4 SV=1	37	60161	86	3	17	1	0.05	Uncharacterized protein (Fragment) OS=Danio rerio PE=4 SV=1	F1QWK2	0.05	60198.2	3009.91	0.00605267	2.09423	Uncharacterized protein (Fragment)					0.321023	3.32102
538	1	combine_zebrafish	IPI:IPI00995623	14	60035	45	1	7	1	0.05	Tax_Id=7955 Gene_Symbol=- 60 kDa protein	H9GYX8	0.05	60073.1	3003.66	0.00604009	2.08987	lipoprotein lipase-like	101884800	LOC101884800	LPL	Lpl	0.32012	3.32012
208	1	combine_zebrafish	IPI:IPI00607336	65	100042	60	2	16	1	0.03	Tax_Id=7955 Gene_Symbol=LOC553462 ATP-dependent RNA helicase DDX24	F1QUV4	0.03	100104	3003.12	0.00603902	2.0895	ATP-dependent RNA helicase DDX24	553462	ddx24	DDX24	Ddx24	0.320043	3.32004
355	1	combine_zebrafish	IPI:IPI01007016	27	149997	29	2	18	1	0.02	Tax_Id=7955 Gene_Symbol=- retrotransposable element Tf2 155 kDa protein type 1-like	No Mapping	0.02	150092	3001.83	0.00603643	2.0886	Uncharacterized protein					0.319856	3.31986
396	1	combine_zebrafish	tr|F1R6I5|F1R6I5_DANRE Uncharacterized protein (Fragment) OS=Danio rerio GN=LOC556331 PE=4 SV=1	23	59831	13	1	4	1	0.05	Uncharacterized protein (Fragment) OS=Danio rerio GN=LOC556331 PE=4 SV=1	F1R6I5	0.05	59870.1	2993.5	0.00601968	2.08281	Uncharacterized protein (Neuropilin and tolloid-like protein 2-like)	556331	LOC556331			0.318649	3.31865
385	1	combine_zebrafish	IPI:IPI00898233	24	99298	30	1	8	1	0.03	Tax_Id=7955 Gene_Symbol=si:ch211-42i9.8 Uncharacterized protein	B8A4V9	0.03	99361.9	2980.86	0.00599424	2.07401	Folliculin-interacting protein 2	797213	si:ch211-42i9.8	FNIP2	Fnip2	0.316811	3.31681
542	1	combine_zebrafish	tr|F1R7N3|F1R7N3_DANRE Centrosomal protein of 76 kDa OS=Danio rerio GN=cep76 PE=4 SV=1	14	74300	47	1	7	1	0.04	Centrosomal protein of 76 kDa OS=Danio rerio GN=cep76 PE=4 SV=1	F1R7N3	0.04	74348.4	2973.94	0.00598033	2.06919	Centrosomal protein of 76 kDa	564926	cep76	CEP76	Cep76	0.315801	3.3158
420	1	combine_zebrafish	IPI:IPI00506864	21	99031	27	1	8	1	0.03	Tax_Id=7955 Gene_Symbol=si:ch211-239j15.4 Uncharacterized protein	Q1L9B2	0.03	99092.1	2972.76	0.00597797	2.06838	Sentrin-specific protease 7	100006377	senp7b	SENP7	Senp7	0.31563	3.31563
344	1	combine_zebrafish	IPI:IPI00972448	28	98979	109	1	13	1	0.03	Tax_Id=7955 Gene_Symbol=zgc:112307 serine/threonine-protein kinase TAO1, partial	H9GXU1	0.03	99040.4	2971.21	0.00597485	2.0673	Serine/threonine-protein kinase TAO	554108	zgc:112307			0.315403	3.3154
402	1	combine_zebrafish	gi|528505138|ref|XP_005158529	23	98743	52	1	11	1	0.03	PREDICTED: protein argonaute-1-like isoform X1 [Danio rerio]	No Mapping	0.03	98806.3	2964.19	0.00596073	2.06241	Argonaute RISC catalytic component 1	570775	ago1	AGO1	Ago1	0.314375	3.31438
496	1	combine_zebrafish	IPI:IPI00961816	17	148070	47	1	16	1	0.02	Tax_Id=7955 Gene_Symbol=- Uncharacterized protein (Fragment)	F1RDD6	0.02	148161	2963.21	0.00595877	2.06173	Uncharacterized protein (Fragment)					0.314233	3.31423
354	1	combine_zebrafish	IPI:IPI00482229	27	74028	55	1	9	1	0.04	Tax_Id=7955 Gene_Symbol=LOC569773 Uncharacterized protein	E7FGS1	0.04	74075.8	2963.03	0.0059584	2.06161	Zinc finger and BTB domain-containing protein 16-A-like	569773	LOC569773			0.314206	3.31421
302	1	combine_zebrafish	IPI:IPI00914352	31	98595	84	2	15	1	0.03	Tax_Id=7955 Gene_Symbol=zgc:194398 Similar to CG18255-PA	B3DGL3	0.03	98654.1	2959.62	0.00595155	2.05924	Uncharacterized protein LOC100189615	100189615	zgc:194398			0.313706	3.31371
434	1	combine_zebrafish	gi|112821694|ref|NP_001036815	20	73912	290	1	15	1	0.04	receptor-interacting serine/threonine-protein kinase 1 [Danio rerio]	Q0MSH9	0.04	73959	2958.36	0.00594901	2.05836	Receptor-interacting serine/threonine-protein kinase 1	567460	ripk1l	RIPK1	Ripk1	0.313521	3.31352
295	1	combine_zebrafish	IPI:IPI00506014	32	73906	69	1	13	1	0.04	Tax_Id=7955 Gene_Symbol=hspa9 Heat shock protein 9	F1QFC0	0.04	73952	2958.08	0.00594844	2.05816	Stress-70 protein, mitochondrial	373085	hspa9	HSPA9	Hspa9	0.31348	3.31348
236	1	combine_zebrafish	IPI:IPI00487923	42	98144	17	1	8	1	0.03	Tax_Id=7955 Gene_Symbol=LOC565256 Uncharacterized protein	A3KPM6	0.03	98208.2	2946.25	0.00592465	2.04993	Metabotropic glutamate receptor 3	565256	grm3	GRM3	Grm3	0.311739	3.31174
477	1	combine_zebrafish	IPI:IPI00650507	18	73208	50	1	16	1	0.04	Tax_Id=7955 Gene_Symbol=si:dkey-253d23.2 zinc finger protein 624	F1R8K0	0.04	73256.8	2930.27	0.00589252	2.03881	Uncharacterized protein LOC100034432	100034432	si:dkey-253d23.2			0.309377	3.30938
160	1	combine_zebrafish	IPI:IPI00495601	188	97131	168	5	9	1	0.03	Tax_Id=7955 Gene_Symbol=enpp2;LOC100332039 Uncharacterized protein	Q6PGY9	0.03	97194	2915.82	0.00586346	2.02876	Ectonucleotide pyrophosphatase/phosphodiesterase family member 2	100332039	enpp2	ENPP2	Enpp2	0.30723	3.30723
170	1	combine_zebrafish	IPI:IPI01006994	154	145404	58	14	21	1	0.02	Tax_Id=7955 Gene_Symbol=- retrotransposable element Tf2 155 kDa protein type 1-like	No Mapping	0.02	145495	2909.89	0.00585154	2.02463	PREDICTED: retrotransposable element Tf2 155 kDa protein type 1-lik					0.306346	3.30635
240	1	combine_zebrafish	tr|B0V0X2|B0V0X2_DANRE Uncharacterized protein OS=Danio rerio GN=stag1a PE=4 SV=2	41	144690	54	1	18	1	0.02	Uncharacterized protein OS=Danio rerio GN=stag1a PE=4 SV=2	B0V0X2	0.02	144782	2895.64	0.00582289	2.01472	Stromal antigen 1a	564533	stag1a	STAG1	Stag1	0.304215	3.30421
257	1	combine_zebrafish	IPI:IPI00485006	38	289004	214	1	42	1	0.01	Tax_Id=7955 Gene_Symbol=aclyb hypothetical protein LOC794259	No Mapping	0.01	289188	2891.88	0.00581533	2.0121	ATP citrate lyase b	794259	aclyb	ACLY	Acly	0.30365	3.30365
178	1	combine_zebrafish	IPI:IPI00637535	121	96090	32	7	15	1	0.03	Tax_Id=7955 Gene_Symbol=LOC563828 complement factor B	No Mapping	0.03	96151.3	2884.54	0.00580056	2.00699	Complement C2	563828	LOC563828	C2	C2	0.302546	3.30255
331	1	combine_zebrafish	gi|528486333|ref|XP_005166724	28	143610	67	1	13	1	0.02	PREDICTED: pre-mRNA-splicing factor ATP-dependent RNA helicase PRP16 isoform X1 [Danio rerio]	F1QND0	0.02	143700	2873.99	0.00577935	1.99965	PREDICTED: pre-mRNA-splicing factor ATP-dependent RNA helicase PRP16 isoform X1	393850	dhx38	DHX38	Dhx38	0.300955	3.30095
532	1	combine_zebrafish	IPI:IPI01005206	15	143296	125	1	21	1	0.02	Tax_Id=7955 Gene_Symbol=LOC100333702 Uncharacterized protein	F1QH15	0.02	143390	2867.79	0.00576688	1.99534	Adenylate cyclase type 9	100333702	adcy9	ADCY9	Adcy9	0.300017	3.30002
313	1	combine_zebrafish	IPI:IPI00511483	30	95437	133	1	27	1	0.03	Tax_Id=7955 Gene_Symbol=eef2b Uncharacterized protein	Q6P3J5	0.03	95498.4	2864.95	0.00576117	1.99337	Eukaryotic translation elongation factor 2b	326929	eef2b	EEF2	Eef2	0.299587	3.29959
233	1	combine_zebrafish	IPI:IPI00487329	44	143066	116	2	16	1	0.02	Tax_Id=7955 Gene_Symbol=usp31 ubiquitin carboxyl-terminal hydrolase 31	No Mapping	0.02	143155	2863.1	0.00575745	1.99208	Ubiquitin carboxyl-terminal hydrolase 31	564487	usp31	USP31	Usp31	0.299306	3.29931
325	1	combine_zebrafish	IPI:IPI00772172	29	284849	198	1	66	1	0.01	Tax_Id=7955 Gene_Symbol=LOC100535641 Uncharacterized protein	F1Q4P0	0.01	285024	2850.24	0.00573159	1.98313	Uncharacterized protein	100535641	LOC100535641			0.297352	3.29735
252	1	combine_zebrafish	gi|172072588|ref|NP_001037814	38	142221	97	1	23	1	0.02	myosin binding protein C, cardiac [Danio rerio]	Q3B7F2	0.02	142310	2846.21	0.00572348	1.98032	Myosin-binding protein C, cardiac-type	556489	mybpc3	MYBPC3	Mybpc3	0.296736	3.29674
259	1	combine_zebrafish	IPI:IPI00817275	38	94556	48	1	8	1	0.03	Tax_Id=7955 Gene_Symbol=tsr1 Uncharacterized protein	E7FCX4	0.03	94615.3	2838.46	0.0057079	1.97493	Pre-rRNA-processing protein TSR1 homolog	325037	tsr1	TSR1	Tsr1	0.295552	3.29555
271	1	combine_zebrafish	IPI:IPI00490544	35	141455	177	3	22	1	0.02	Tax_Id=7955 Gene_Symbol=si:ch211-222g23.4 TBC1 domain family member 4	No Mapping	0.02	141544	2830.89	0.00569267	1.96966	TBC1 domain family member 4	321065	si:ch211-222g23.4	TBC1D4	Tbc1d4	0.294392	3.29439
506	1	combine_zebrafish	IPI:IPI00615630	16	94223	53	1	16	1	0.03	Tax_Id=7955 Gene_Symbol=lppr3b Uncharacterized protein	E7F602	0.03	94284.1	2828.52	0.00568791	1.96802	Mediator of RNA polymerase II transcription subunit 16	570199	med16	MED16	Med16	0.294029	3.29403
440	1	combine_zebrafish	IPI:IPI00902389	20	94045	40	1	13	1	0.03	Tax_Id=7955 Gene_Symbol=LOC100001665 hypothetical protein LOC100001665	E9QGP9	0.03	94102.9	2823.09	0.00567699	1.96424	Fibrous sheath CABYR-binding protein-like	100001665	LOC100001665	FAM105B	Fam105b	0.293194	3.29319
500	1	combine_zebrafish	IPI:IPI00934586	17	140995	77	1	13	1	0.02	Tax_Id=7955 Gene_Symbol=LOC793474 hypothetical protein LOC793474	No Mapping	0.02	141085	2821.69	0.00567418	1.96327	Hypothetical protein LOC793474	793474	LOC793474			0.292979	3.29298
497	1	combine_zebrafish	gi|528474942|ref|XP_003198205	17	134963	63	1	22	1	0.02	PREDICTED: BAI1-associated protein 3 [Danio rerio]	X1WGN8	0.02	135049	2700.99	0.00543145	1.87928	BAI1-associated protein 3	564728	baiap3	BAIAP3	Baiap3	0.273992	3.27399
311	1	combine_zebrafish	IPI:IPI00968562	30	266943	86	1	23	1	0.01	Tax_Id=7955 Gene_Symbol=spg11 Spatacsin variant 1	D4HMK8	0.01	267113	2671.13	0.00537141	1.85851	Spatacsin	793551	spg11	SPG11	spg11	0.269164	3.26916
524	1	combine_zebrafish	gi|528478283|ref|XP_002661971	15	266797	138	1	42	1	0.01	PREDICTED: citron Rho-interacting kinase-like isoform X1 [Danio rerio]	No Mapping	0.01	266963	2669.63	0.0053684	1.85747	PREDICTED: citron Rho-interacting kinase-like isoform X1	100329792	cit	CIT	Cit	0.268921	3.26892
201	1	combine_zebrafish	gi|528473009|ref|XP_005169852	72	133256	126	17	23	1	0.02	PREDICTED: interferon-induced very large GTPase 1-like [Danio rerio]	No Mapping	0.02	133341	2666.81	0.00536273	1.85551	PREDICTED: interferon-induced very large GTPase 1-like	101885735	LOC101885735	TIAM1	Tiam1	0.268462	3.26846
309	1	combine_zebrafish	IPI:IPI00817907	30	133182	61	1	17	1	0.02	Tax_Id=7955 Gene_Symbol=zgc:153125 CST complex subunit CTC1	A0JMF1	0.02	133268	2665.37	0.00535982	1.8545	CST complex subunit CTC1	777638	ctc1	CTC1	Ctc1	0.268226	3.26823
221	2	combine_zebrafish	IPI:IPI00972725	45	132395	44	2	9	1	0.02	Tax_Id=7955 Gene_Symbol=irbp Uncharacterized protein (Fragment)	No Mapping	0.02	132478	2649.55	0.00532803	1.8435	Retinol-binding protein 3	30735	irbp	RBP3	Rbp3	0.265643	3.26564
493	1	combine_zebrafish	tr|B0UXH8|B0UXH8_DANRE Uncharacterized protein OS=Danio rerio GN=tjp2b PE=4 SV=1	17	132120	149	1	12	1	0.02	Uncharacterized protein OS=Danio rerio GN=tjp2b PE=4 SV=1	B0UXH8	0.02	132200	2644	0.00531686	1.83963	Tight junction protein 2b	436639	tjp2b	TJP2	Tjp2	0.264731	3.26473
401	1	combine_zebrafish	IPI:IPI00504553	23	132003	66	1	15	1	0.02	Tax_Id=7955 Gene_Symbol=sema5b semaphorin-5B	No Mapping	0.02	132088	2641.76	0.00531236	1.83807	Semaphorin-5B	556471	sema5b	SEMA5B	Sema5b	0.264363	3.26436
483	1	combine_zebrafish	IPI:IPI00963115	18	250756	105	1	34	1	0.01	Tax_Id=7955 Gene_Symbol=nav2 Uncharacterized protein	E7F502	0.01	250910	2509.1	0.00504558	1.74577	Neuron navigator 2	100333160	nav2	NAV2	Nav2	0.241987	3.24199
392	1	combine_zebrafish	tr|X1WGY4|X1WGY4_DANRE Uncharacterized protein OS=Danio rerio GN=brwd1 PE=4 SV=1	24	240883	91	1	17	1	0.01	Uncharacterized protein OS=Danio rerio GN=brwd1 PE=4 SV=1	X1WGY4	0.01	241031	2410.31	0.00484693	1.67704	Bromodomain and WD repeat-containing protein 1	798858	brwd1	BRWD1	Brwd1	0.224543	3.22454
540	1	combine_zebrafish	IPI:IPI01004774	14	235469	66	1	22	1	0.01	Tax_Id=7955 Gene_Symbol=LOC100536480 deleted in malignant brain tumors 1 protein-like	No Mapping	0.01	235623	2356.23	0.00473817	1.63941	Scavenger receptor cysteine-rich type 1 protein M130-like	100536376	LOC100536376			0.214687	3.21469
451	1	combine_zebrafish	tr|E9QFE1|E9QFE1_DANRE Uncharacterized protein OS=Danio rerio GN=myh14 PE=4 SV=1	19	231692	217	1	39	1	0.01	Uncharacterized protein OS=Danio rerio GN=myh14 PE=4 SV=1	E9QFE1	0.01	231834	2318.34	0.00466198	1.61305	Myosin-14	563011	myh14	MYH14	Myh14	0.207647	3.20765
349	1	combine_zebrafish	IPI:IPI00488811	27	228981	105	1	23	1	0.01	Tax_Id=7955 Gene_Symbol=kif26b Uncharacterized protein	E7FDX9	0.01	229124	2291.24	0.00460748	1.59419	Kinesin-like protein KIF26B	569545	kif26b		Kif26b	0.202539	3.20254
353	1	combine_zebrafish	gi|113676373|ref|NP_001038360	27	226271	74	1	19	1	0.01	sodium channel protein type 2 subunit alpha [Danio rerio]	Q20JQ8	0.01	226418	2264.18	0.00455307	1.57536	Sodium channel protein type 2 subunit alpha	559447	scn1lab	SCN2A	Scn2a1	0.197381	3.19738
														Sum of (emPAIxMW)	4.97286e+07
