# Supplementary material for: Comprehensive and quantitative proteomic analyses of zebrafish plasma reveals conserved protein profiles between genders and between zebrafish and human
Source: Sci Rep. 2016 Apr 13;6:24329. doi: 10.1038/srep24329 (PMC4829857; doi:10.1038/srep24329)
Supplement: Supplementary Table S5 [file srep24329-s3.xls]

## Sheet: Sheet1
Supplementary Table S5. List of 200 proteins quantified using SWATH. TIC values have been global-normalized and ajusted by total plasma concentration.
Row	Index	Peak Name	Group	Male_R1	Male_R2	Male_R3	Female_R1	Female_R2	Female_R3	M_Average	M_StdDev	Protein Name	Gene Symbol	Entrez GI	HUMAN Homolog	Mouse Homolog	M_%CV	F_Average	F_Standard deviation	F_%CV(coefficient of variation)	Ratio(F/M)	P value ( 2-tailed t test)	Remark
63	63	IPI:IPI00607437.1	Gene_Symbol=zgc:110064 Zgc:110064	53909	45098.4	68419.6	181684	192359	204787	55809	9615.15	Apolipoprotein E precursor	apoea	553587	APOE	Apoe	17.2287	192944	9440.96	4.89312	3.45721	0.000135747	Female-biased
39	39	IPI:IPI00498688.1	Gene_Symbol=apoeb Apolipoprotein Eb	186619	107151	135849	613677	622012	566511	143206	32857	Apolipoprotein Eb	apoeb	30314	APOE	Apoe	22.9438	600733	24436.8	4.06783	4.19488	0.000158287	Female-biased
62	62	tr|F1QV15|F1QV15_DANRE	Uncharacterized protein (Fragment) OS=Danio rerio GN=vtg6 PE=4 SV=1	8832.36	3001.63	10643.3	1.43782e+06	1.34074e+06	1.40454e+06	7492.43	3260.4	Vitellogenin 6	vtg6	559229			43.5159	1.39437e+06	40279.3	2.88871	186.104	0.000389859	Female-biased
27	27	tr|F1R2S5|F1R2S5_DANRE	Uncharacterized protein (Fragment) OS=Danio rerio GN=vtg5 PE=4 SV=1	35298.9	10277.8	26012.2	2.17159e+06	2.35889e+06	2.35105e+06	23863	10327.3	Vitellogenin 5	vtg5	64260			43.2773	2.29384e+06	86502.7	3.77108	96.1256	0.00062192	Female-biased
2	2	gi|528511594	PREDICTED: apolipoprotein Bb isoform X1 [Danio rerio]	661433	506238	551172	1.54123e+06	1.48657e+06	1.51955e+06	572948	65202.4	PREDICTED: apolipoprotein Bb, tandem duplicate 1 isoform X1	apobb.1	321166	APOB	Apob	11.3802	1.51578e+06	22473.6	1.48264	2.64559	0.000931218	Female-biased
1	1	IPI:IPI00508594.1	Gene_Symbol=vtg5;vtg1 Vitellogenin 1	11339.1	3131.51	5067.27	1.03323e+07	1.05183e+07	9.48273e+06	6512.63	3503.15	Vitellogenin 1	vtg1	559475			53.79	1.01111e+07	450764	4.45811	1552.54	0.000992923	Female-biased
156	156	IPI:IPI00627481.2	Gene_Symbol=LOC793369 Uncharacterized protein	0	212.3	249.445	1087.47	850.451	1007.48	153.915	109.886	Vitelline membrane outer layer 1 homolog a	vmo1a	793369	VMO1	Vmo1	71.3938	981.803	98.4535	10.0278	6.37886	0.00143447	Female-biased
17	17	tr|F1QQQ3|F1QQQ3_DANRE	Uncharacterized protein (Fragment) OS=Danio rerio GN=vtg3 PE=4 SV=1	20241	4046.45	9261.69	372443	352279	313605	11183	6749.55	Vitellogenin 3	vtg3	30518			60.3552	346109	24413.6	7.05374	30.9494	0.00144413	Female-biased
3	3	IPI:IPI00500668.5	Gene_Symbol=vtg2 Uncharacterized protein	15945.6	4476.57	17269.8	5.59662e+06	4.8434e+06	5.19076e+06	12564	5744.16	Vitellogenin 2	vtg2	559931			45.7193	5.21026e+06	307809	5.90774	414.698	0.00174339	Female-biased
21	21	tr|F1R2T3|F1R2T3_DANRE	Uncharacterized protein OS=Danio rerio GN=vtg7 PE=4 SV=1	10863	3822.81	4379.29	1.5055e+06	1.34658e+06	1.31529e+06	6355.03	3195.69	Vitellogenin 7 precursor	vtg7	559856			50.286	1.38912e+06	83276.8	5.99492	218.586	0.00178473	Female-biased
113	113	IPI:IPI00962078.2	Gene_Symbol=LOC795897 saxitoxin and tetrodotoxin-binding protein 2-like	8599.1	25657.9	35543.5	88643	82517.8	109691	23266.8	11129.2	PREDICTED: saxitoxin and tetrodotoxin-binding protein 2-like	LOC795897	795897			47.8328	93617.4	11637.8	12.4312	4.02364	0.00350903	Female-biased
195	195	gi|47087077	phosphoglycerate kinase 1 [Danio rerio]	2379.85	2047.43	438.158	6103.31	6882.13	7251.62	1621.82	847.903	Phosphoglycerate kinase 1	pgk1	406696	PGK1	pgk1	52.2811	6745.69	478.618	7.09516	4.15934	0.00420592	Female-biased
66	66	IPI:IPI00497989.1	Gene_Symbol=nme2b.2 Nucleoside diphosphate kinase	306944	189421	310826	663071	642931	695144	269064	56338	Nucleoside diphosphate kinase	nme2b.2	30084	NME2	Nme2	20.9385	667049	21500.6	3.22324	2.47915	0.00474662	Female-biased
106	106	IPI:IPI00636975.2	Gene_Symbol=apoc2 Uncharacterized protein	681880	415117	521568	1.15367e+06	1.30217e+06	1.02252e+06	539522	109643	Apolipoprotein C-II	apoc2	568972	APOC2	Apoc2	20.3222	1.15945e+06	114239	9.85282	2.14904	0.0052269	Female-biased
176	176	IPI:IPI00877432.1	Gene_Symbol=vtg2 Vtg2 protein	681.258	349.496	621.711	9322.77	10704.5	12571.2	550.822	144.42	Vitellogenin 2	vtg2	559931			26.2189	10866.2	1331.1	12.25	19.7272	0.00766412	Female-biased
174	174	gi|528517349	PREDICTED: keratin, type II cytoskeletal 8 isoform X1 [Danio rerio]	2293.39	1070.14	1800.48	7028.98	5086.72	7273	1721.34	502.514	PREDICTED: keratin, type II cytoskeletal 8 isoform X1	krt8	797433	KRT8	Krt8	29.1932	6462.9	978.194	15.1355	3.75458	0.00897379	Female-biased
97	97	gi|157787181	muscle creatine kinase b [Danio rerio]	14404.7	28196.8	19438.9	52172.8	78735	75985.1	20680.1	5698.62	Ckmb protein (Muscle creatine kinase b)	ckmb	794752	CKM	Ckm	27.556	68964.3	11926.4	17.2935	3.33481	0.0157088	Female-biased
149	149	IPI:IPI00494456.2	Gene_Symbol=pvalb1 Uncharacterized protein	25619.1	16476.7	18541.6	34971	41388.2	49619.1	20212.5	3914.91	Uncharacterized protein (Parvalbumin 1)	pvalb1	402805			19.3688	41992.8	5995.34	14.2771	2.07757	0.0173946	Female-biased
158	158	tr|F1QB42|F1QB42_DANRE	Uncharacterized protein (Fragment) OS=Danio rerio GN=nots PE=3 SV=1	539.435	273.961	153.393	5906.95	6770.19	9207.49	322.263	161.259	Uncharacterized protein(Nothepsin)	nots	114367			50.0396	7294.88	1397.59	19.1585	22.6364	0.0184155	Female-biased
54	54	IPI:IPI00799694.2	Gene_Symbol=zgc:152982 Zgc:152982	9132.21	6580.05	8161.47	211247	208677	133059	7957.91	1051.81	Uncharacterized protein (Coagulation factor XIII)	f13a1a.1	767742			13.2172	184328	36267.6	19.6756	23.1628	0.0204216	Female-biased
115	115	gi|47271422	triosephosphate isomerase B [Danio rerio]	1993.8	8266.99	5128.8	11658.1	15679.5	19175.6	5129.87	2561.02	Triosephosphate isomerase B	tpi1b	560753			49.9237	15504.4	3071.49	19.8104	3.02238	0.0226334	Female-biased
179	179	IPI:IPI00485290.6	Gene_Symbol=apoa4 Apolipoprotein A-IV	98936.1	125640	119489	266583	192727	269419	114688	11417.9	Apolipoprotein A-IV	apoa4b.1	322543	APOA4	Apoa4	9.95561	242910	35503.5	14.6159	2.118	0.0270951	Female-biased
85	85	IPI:IPI00511862.2	Gene_Symbol=rbp4 Uncharacterized protein	36236.6	29822.4	36004.4	76606.4	86051.8	59362.3	34021.1	2970.49	Retinol binding protein 4, plasma	rbp4	30077	RBP4	Rbp4	8.7313	74006.8	11049.9	14.9309	2.17532	0.0292102	Female-biased
197	197	tr|X1WGH8|X1WGH8_DANRE	Uncharacterized protein OS=Danio rerio GN=bckdhbl PE=4 SV=1	802.991	1625.92	413.512	5026.71	2821.72	3367.2	947.475	505.398	Branched chain keto acid dehydrogenase E1, beta polypeptide, like	bckdhbl	555648	BCKDHB	Bckdhb	53.3416	3738.54	937.699	25.0819	3.94579	0.0328097	Female-biased
11	11	tr|F1Q7L0|F1Q7L0_DANRE	Uncharacterized protein (Fragment) OS=Danio rerio GN=vtg4 PE=4 SV=1	39815.6	9695.21	30875	2.632e+06	2.0728e+06	1.23631e+06	26795.3	12630.5	Vitellogenin 4	vtg4	678536			47.1369	1.98037e+06	573525	28.9605	73.9073	0.0404355	Female-biased
50	50	gi|18858427	muscle creatine kinase a [Danio rerio]	20536.6	33838.9	33720.5	82930	49916.5	75704.9	29365.3	6243.06	Muscle creatine kinase a	ckma	30095	CKM	Ckm	21.26	69517.1	14170.2	20.3837	2.36732	0.040549	Female-biased
95	95	IPI:IPI00809080.1	Gene_Symbol=si:ch1073-126c3.2 Uncharacterized protein	16162.4	15323.8	13729.5	4116.18	3605.74	6764.62	15071.9	1009.04	Uncharaterized protein ( si:ch1073-126c3.2)	si:ch1073-126c3.2	555816			6.69484	4828.85	1384.57	28.6729	0.320388	0.00157593	Male-biased
171	171	IPI:IPI00760170.1	Gene_Symbol=ces2 Novel protein similar to vertebrate carboxylesterase family (Fragment)	40239.2	36756.7	53903.3	12602.8	9454.75	14368.8	43633.1	7400	Uncharacterized (Carboxylesterase 2-like)	ces2	566132	CES1	Ces1d	16.9596	12142.1	2032.43	16.7386	0.278278	0.0203826	Male-biased
177	177	tr|X1WBV8|X1WBV8_DANRE	Uncharacterized protein (Fragment) OS=Danio rerio GN=serpina1l PE=3 SV=1	18190	26422	20700.9	5747.68	13023.8	2120.23	21771	3444.84	Serpina1 protein like	serpina1l	321195	SERPINA1	Serpina1a/b/c/d/e	15.8231	6963.92	4533.7	65.1027	0.319871	0.0239776	Male-biased
131	131	IPI:IPI01023595.1	Gene_Symbol=zgc:174259 Uncharacterized protein	98204.3	90544.4	128647	46891.5	35936.7	42450	105799	16456.2	Uncharacterized protein LOC791587	zgc:174259	791587	SERPINA9	Serpina9	15.5543	41759.4	4498.83	10.7732	0.394706	0.0248122	Male-biased
48	48	IPI:IPI00513129.2	Gene_Symbol=shbg sex hormone binding globulin	467081	297904	412791	179619	226208	127702	392592	70527.6	Sex hormone binding globulin	shbg	322604	SHBG	Shbg	17.9646	177843	40234.5	22.6236	0.452997	0.0302018	Male-biased
140	140	tr|A5PF50|A5PF50_DANRE	Ependymin OS=Danio rerio GN=epd PE=4 SV=1	10383.4	16869.7	14829.9	3515.92	4685.54	4207.36	14027.7	2708.1	Ependymin	epd	30199			19.3054	4136.27	480.137	11.608	0.294865	0.0321749	Male-biased
30	30	gi|125836785	PREDICTED: complement C4-B isoform X3 [Danio rerio]	83218.2	52773.9	75734.1	46861.4	28639.9	25720.2	70575.4	12953.1	PREDICTED: complement C4-B	c4	566261	C4A/C4B	C4a/C4b	18.3535	33740.5	9354.12	27.7237	0.478077	0.0356463	Male-biased
108	108	IPI:IPI00490915.3	Gene_Symbol=mb Myoglobin	14213.2	21592.6	21338.2	11733.2	5123.56	11000.8	19048	3420.29	Myoglobin	mb	393558	MB	Mb	17.9562	9285.86	2958.34	31.8586	0.487498	0.0389588	Male-biased
117	117	IPI:IPI00961743.1	Gene_Symbol=wu:fi74c02 hypothetical protein LOC334459	72729.3	46890.7	55734.9	27118.7	23339.1	27324.6	58451.6	10722.1	Hypothetical protein LOC334459	wu:fi74c02	334459			18.3435	25927.5	1832.2	7.06662	0.443572	0.046718	Male-biased
46	46	IPI:IPI00854046.1	Gene_Symbol=zgc:77778 Uncharacterized protein	456750	421302	458975	224857	194835	251562	445676	17258.8	UPF0762 protein C6orf58 homolog	zgc:77778	406484		2310057J18Rik	3.87249	223752	23171.9	10.3561	0.50205	0.00061448
102	102	IPI:IPI00483607.3	Gene_Symbol=zgc:194131 Zgc:194131	118733	153717	120853	238992	254651	269919	131101	16015.1	Apolipoprotein A-IV-like precursor	apoa4b.2	570354	APOA4	Apoa4	12.2158	254521	12626.4	4.96086	1.94141	0.001291
114	114	IPI:IPI00497243.3	Gene_Symbol=zgc:65788 Zgc:65788	9936.77	9714.51	8491.26	6257.85	5718.9	4844.93	9380.85	635.545	Acidic chitinase-like	Zgc:65788	322420	CHIA	Chia1	6.77492	5607.22	582.202	10.3831	0.597731	0.00354669
28	28	IPI:IPI00775298.2	Gene_Symbol=LOC100006895 alpha-2-macroglobulin-like isoform 1	469398	410435	392579	611636	656431	580200	424137	32824	Alpha-2-macroglobulin-like isoform 1	LOC100006895	100006895	A2M	A2m	7.73901	616089	31280.3	5.07723	1.45257	0.00394253
137	137	gi|171184461	mannan-binding lectin serine protease 2 precursor [Danio rerio]	5726	5563.79	7824.51	12986	11766	11138.4	6371.43	1029.61	Uncharacterized protein (Mannan-binding lectin serine protease 2)	masp2	560277	MASP2	Masp2	16.1598	11963.5	767.103	6.41204	1.87767	0.00454915
98	98	tr|F6NTZ9|F6NTZ9_DANRE	Uncharacterized protein (Fragment) OS=Danio rerio GN=a2ml PE=4 SV=1	69665.9	73622.3	81845.4	95770.2	104260	103618	75044.5	5072.94	Alpha-2-macroglobulin-like precursor	a2ml	100006972	A2M	A2m	6.75991	101216	3859.57	3.81321	1.34874	0.00539913
172	172	IPI:IPI00493081.3	Gene_Symbol=ba2;ba2l;ba1l;ba1 Hemoglobin subunit beta-1	11510.5	14606.8	10120.7	21981.8	24070.8	21932.3	12079.4	1875.08	Hemoglobin subunit beta-1	ba1	30216	HBE1	Hbb-bh1	15.523	22661.6	996.662	4.39802	1.87606	0.00558097
57	57	IPI:IPI00494676.3	Gene_Symbol=si:dkey-39n1.2 Uncharacterized protein	42816.4	30789.7	43476.1	72514	68683.2	63140.9	39027.4	5831.17	Sulfhydryl oxidase 1	qsox1	100004382	QSOX1	Qsox1	14.9412	68112.7	3847.75	5.64909	1.74525	0.00645608
22	22	IPI:IPI00487194.4	Gene_Symbol=fga fibrinogen alpha chain	1.90849e+06	1.97034e+06	2.07736e+06	1.59731e+06	1.62227e+06	1.54933e+06	1.9854e+06	69757	Fibrinogen, alpha polypeptide	fga	378986	FGA	Fga	3.51351	1.58964e+06	30267.7	1.90406	0.800666	0.00711163
6	6	gi|528470658	PREDICTED: serotransferrin isoform X2 [Danio rerio]	6.00396e+06	6.31434e+06	5.72345e+06	8.27315e+06	7.37941e+06	7.43158e+06	6.01392e+06	241332	PREDICTED: serotransferrin isoform X2	tfa	30255	TF	Trf	4.01289	7.69471e+06	409573	5.32279	1.27948	0.0127829
19	19	IPI:IPI00489824.2	Gene_Symbol=hpx Hemopexin	4.20941e+06	3.17964e+06	4.06736e+06	1.69434e+06	1.9659e+06	2.17486e+06	3.81881e+06	455663	Hemopexin	hpx	327588	HPX	Hpx	11.9321	1.94503e+06	196725	10.1142	0.509329	0.0164079
76	76	tr|F1Q6A4|F1Q6A4_DANRE	Uncharacterized protein (Fragment) OS=Danio rerio GN=comtd1 PE=4 SV=1	76756.8	84186.5	99426.5	54029	57079.2	43724.3	86789.9	9436.19	Catechol O-methyltransferase domain-containing protein 1	comtd1	568094	COMTD1	Comtd1	10.8725	51610.8	5713.98	11.0713	0.594664	0.0166469
148	148	IPI:IPI00851903.1	Gene_Symbol=ambpl protein AMBP precursor	22256.5	26741.5	30061.9	56342.2	42322.7	55429.8	26353.3	3198.32	protein AMBP precursor	ambpl	394093	AMBP	Ambp	12.1363	51364.9	6404.64	12.4689	1.94909	0.0166857
26	26	IPI:IPI00490531.2	Gene_Symbol=zgc:112265 Zgc:112265	159151	111982	138537	237676	235408	240155	136557	19307.7	Zgc:112265 protein (inter-alpha-trypsin inhibitor heavy chain H4)	Zgc:112265	100003906	ITIH4	Itih4	14.139	237746	1938.71	0.815454	1.74101	0.0169349
33	33	IPI:IPI00499674.1	Gene_Symbol=serpina7 Serpin peptidase inhibitor, clade A (Alpha-1 antiproteinase, antitrypsin), member 7	364050	426915	440623	287488	265075	313487	410530	33339	Serpin peptidase inhibitor, clade A (Alpha-1 antiproteinase, antitrypsin), member 7	serpina7	449799	SERPINA7	Serpina7	8.12098	288683	19782.5	6.85267	0.703197	0.017827
38	38	IPI:IPI00773000.5	Gene_Symbol=fetub Uncharacterized protein	391354	272658	334626	551632	517859	446491	332880	48473.3	Uncharacterized protein (Fetuin B)	fetub	569489	FETUB	Fetub	14.5618	505327	43828.7	8.67332	1.51805	0.0206298
4	4	gi|82524272	complement component c3a, duplicate 2 precursor [Danio rerio]	476166	456111	614219	844827	663582	814201	515499	70284.5	Complement component c3a, duplicate 2 precursor	c3a.2	30491	C3	C3	13.6343	774203	79214.2	10.2317	1.50185	0.026529
56	56	IPI:IPI01006706.1	Gene_Symbol=LOC100333951 integrin alpha-E-like	47343.1	36179	45958.5	87156.8	64187.5	70351.3	43160.2	4968.73	Integrin alpha-E-like	itgae.1	100333951	ITGAE	Itgae	11.5123	73898.5	9706.86	13.1354	1.71219	0.0285975
51	51	gi|162138950	uncharacterized protein LOC100007703 precursor [Danio rerio]	49418.7	45459.8	59881.9	34434.7	28115.6	38097.9	51586.8	6084.12	Uncharacterized protein LOC100007703	LOC100007703	100007703			11.7939	33549.4	4123.03	12.2894	0.650348	0.0314017
49	49	gi|528487210	PREDICTED: C1 inhibitor isoform X1 [Danio rerio]	29922.2	21440.7	28502.2	40698.6	38054.2	38147.2	26621.7	3709.1	PREDICTED: plasma protease C1 inhibitor isoform X1	serping1	567801	SERPING1	Serping1	13.9326	38966.6	1225.25	3.14435	1.46372	0.032091
16	16	IPI:IPI00501169.2	Gene_Symbol=fgb Uncharacterized protein	2.4083e+06	1.92508e+06	2.33684e+06	1.60528e+06	1.77993e+06	1.31684e+06	2.22341e+06	212957	Fibrinogen, B beta polypeptide	fgb	337315	FGB	Fgb	9.57792	1.56735e+06	190951	12.1831	0.70493	0.032102
61	61	IPI:IPI00771753.2	Gene_Symbol=zgc:103710 complement C3-H1-like	22600.9	24342.6	26465.5	30142.3	29288.5	28605.9	24469.7	1580.27	Complement C3-H1-like	c3a.6	494039	C3	C3	6.45806	29345.6	628.517	2.14178	1.19926	0.0348292
119	119	gi|121583581	uncharacterized protein LOC563663 precursor [Danio rerio]	12316.2	9104.98	8820.77	19985.4	14791.4	22524.8	10080.6	1585.02	Alpha-2-antiplasmin	serpinf2b	563663	SERPINF2	Serpinf2	15.7234	19100.5	3218.55	16.8506	1.89477	0.0397022
52	52	IPI:IPI00615437.5	Gene_Symbol=c3c Complement component C3-2	7379.68	7414.27	7132.67	4355.04	2791.55	5173.36	7308.87	125.395	Complement component C3-2	c3a.3	565074	C3	C3	1.71565	4106.65	988.104	24.0611	0.561871	0.0425128
35	35	IPI:IPI00613140.4	Gene_Symbol=si:ch211-288g17.4 Uncharacterized protein	72089.7	79683	86428.2	125658	137932	101767	79400.3	5857.04	Uncharacterized protein LOC795729	si:ch211-288g17.4	795729			7.3766	121786	15016.1	12.3299	1.53382	0.0431367
142	142	IPI:IPI00492274.1	Gene_Symbol=pvalb3 Uncharacterized protein	112099	92653.3	105099	162869	157181	213847	103284	8041.72	Uncharacterized protein (Parvalbumin 3)	pvalb3	100000771			7.78605	177966	25478.1	14.3163	1.72308	0.0431693
10	10	IPI:IPI00994508.1	Gene_Symbol=- Uncharacterized protein	1.06381e+07	1.54488e+07	1.23731e+07	1.75064e+07	1.83613e+07	1.93498e+07	1.282e+07	1.9892e+06	Apolipoprotein A-Ib precursor	apoa1b	100101640	APOA1	Apoa1	15.5164	1.84058e+07	753196	4.09216	1.43571	0.0441854
178	178	IPI:IPI01024204.1	Gene_Symbol=LOC100004607 Uncharacterized protein (Fragment)	1730.69	7698.61	13536.4	21859.2	21214.4	22144.9	7655.22	4819.75	PREDICTED: apolipoprotein A-I-like	apoa4b.3	100004607	APOA4	Apoa4	62.9602	21739.5	389.167	1.79014	2.83982	0.0530046
34	34	IPI:IPI00759022.1	Gene_Symbol=si:rp71-15k1.1 Si:rp71-15k1.1	134181	140077	189680	279609	219223	348270	154646	24889.2	Uncharacterized protein LOC322393	si:rp71-15k1.1	322393			16.0943	282367	52719.1	18.6704	1.82589	0.0571473
93	93	IPI:IPI00995237.1	Gene_Symbol=- Uncharacterized protein	730699	1.84201e+06	1.15102e+06	2.29033e+06	2.59234e+06	2.28873e+06	1.24124e+06	458155	Apolipoprotein C-I isoform 2 precursor	apoc1l	570638	APOC1	Apoc1	36.911	2.39047e+06	142748	5.97156	1.92587	0.0601821
9	9	IPI:IPI00482413.7	Gene_Symbol=sb:cb37 alpha-2-macroglobulin	43968.2	17121.2	39482.5	5542.67	12508.2	2414.1	33524	11742.2	Alpha-2-macroglobulin	sb:cb37	100006947	A2M	A2m	35.0262	6821.66	4218.97	61.8467	0.203486	0.0709773
67	67	IPI:IPI00497753.5	Gene_Symbol=gapdh Glyceraldehyde-3-phosphate dehydrogenase	91302.5	40143.1	69626.1	90430.3	121355	136299	67023.9	20966.7	Glyceraldehyde-3-phosphate dehydrogenase	gapdh	317743	GAPDH	Gapdh	31.2824	116028	19101	16.4624	1.73115	0.0714925
64	64	IPI:IPI00992993.1	Gene_Symbol=ces3 Uncharacterized protein (Fragment)	90383.7	111406	145445	65567.5	82431.2	53680.7	115745	22686.9	Carboxylesterase 3	ces3	560651	CES1	Ces1d	19.6008	67226.5	11795.8	17.5464	0.580817	0.0746265
122	122	IPI:IPI00495615.1	Gene_Symbol=zgc:92880 Zgc:92880	430968	322477	393190	251757	289940	318094	382212	44966.3	Uncharacterized protein LOC445037	Zgc:92880	445037	HBE1	Hbb-bh1	11.7648	286597	27185	9.48547	0.749838	0.0749751
139	139	tr|F1QPL4|F1QPL4_DANRE	Uncharacterized protein OS=Danio rerio GN=f7i PE=3 SV=1	18465.5	7788.36	13071.3	3268.95	5392.96	2868.91	13108.4	4358.99	Coagulation factor VIIi	f7i	282671			33.2534	3843.61	1107.66	28.8183	0.293217	0.0870956
78	78	IPI:IPI00507228.4	Gene_Symbol=si:ch73-252g14.4 Uncharacterized protein	78209.9	40543.7	61282.4	25786.2	23953	31225.4	60012	15403.4	Uncharacterized protein (alpha-2-HS-glycoprotein 2)	ahsg2	567406	AHSG	Ahsg	25.6671	26988.2	3088.21	11.4428	0.449713	0.08839
45	45	tr|F1R6R2|F1R6R2_DANRE	Uncharacterized protein (Fragment) OS=Danio rerio GN=si:ch211-270n8.1 PE=4 SV=1	326950	440725	385647	981358	718921	551793	384441	46456.3	Uncharacterized protein (Fragment)	si:ch211-270n8.1	792467			12.0841	750691	176802	23.5519	1.95268	0.0909521
166	166	IPI:IPI00854224.1	Gene_Symbol=zgc:165473 Superoxide dismutase	105162	50195.6	75167.1	25865	33715.8	30817.9	76841.7	22471.3	Extracellular superoxide dismutase [Cu-Zn]	sod3a	504078	SOD3	Sod3	29.2437	30132.9	3241.49	10.7573	0.392143	0.0959524
47	47	IPI:IPI00627494.3	Gene_Symbol=c8b Uncharacterized protein	117146	73145.6	91299	72762.4	44405	60758.6	93863.4	18054.2	Complement component C8 beta chain	c8b	793127	C8B	C8b	19.2346	59308.7	11622.2	19.5961	0.631862	0.0965819
55	55	IPI:IPI00510272.1	Gene_Symbol=serpinc1 Uncharacterized protein	274508	154453	234232	108034	123223	123592	221064	49888.5	Antithrombin-III	serpinc1	321545	SERPINC1	Serpinc1	22.5674	118283	7248.7	6.12826	0.535062	0.097428
128	128	IPI:IPI00613175.2	Gene_Symbol=zgc:153913 Zgc:153913	3548	4182.21	8676.07	8944.04	8631.34	11682	5468.76	2282.64	Carboxypeptidase N subunit 2	zgc:153913	559700	CPN2	Cpn2	41.7396	9752.45	1370.35	14.0513	1.7833	0.0999317
75	75	gi|54400464	kininogen 1 precursor [Danio rerio]	318949	177628	228619	124418	123043	120946	241732	58434.4	Kininogen 1	kng1	449808	KNG1	Kng1	24.1732	122802	1427.35	1.16231	0.508011	0.102396
13	13	tr|F1RB09|F1RB09_DANRE	Uncharacterized protein OS=Danio rerio GN=fn1b PE=4 SV=1	122728	97258.9	131189	141849	181224	138412	117059	14420.4	Uncharacterized protein (Fibronectin)	fn1b	334613	FN1	Fn1	12.3189	153828	19422.4	12.626	1.31411	0.10376
150	150	IPI:IPI01017046.1	Gene_Symbol=LOC793066 LOC793066 protein (Fragment)	36816.6	21690.4	33013.9	14941.6	18950.2	22042.5	30507	6424.63	si:dkey-234i14.9	si:dkey-234i14.9				21.0596	18644.7	2906.98	15.5914	0.611164	0.104356
77	77	IPI:IPI00481054.2	Gene_Symbol=zgc:152809 Zgc:152809	92254.7	59490	82210.1	67935.1	39974.2	44243	77985	13705.7	Uncharacterized protein LOC751795 (CRP5)	crp	751795	CRP	Crp	17.5749	50717.4	12298.8	24.2497	0.650349	0.105158
134	134	tr|F1R6Q9|F1R6Q9_DANRE	Uncharacterized protein (Fragment) OS=Danio rerio GN=rca2.2 PE=4 SV=1	7608.42	21354	18015.3	40496.4	44336.6	90096.8	15659.3	5853.71	Complement receptor-like protein	rca2.2	541367			37.3818	58309.9	22531.3	38.6406	3.72367	0.107646
105	105	IPI:IPI00877532.1	Gene_Symbol=zgc:171352 Zgc:171352 protein	84055.6	44813.2	60421.1	37665.4	44039.8	2817.4	63096.6	16132	Uncharacterized protein (habp2)	habp2	553472	HABP2	Habp2	25.5671	28174.2	18117.8	64.3065	0.446525	0.112403
161	161	IPI:IPI00499849.2	Gene_Symbol=aldoab Fructose-bisphosphate aldolase	4377.7	1030.08	1359.13	6750.56	13044.5	5161.37	2255.64	1506.53	Aldolase a, fructose-bisphosphate, b	aldoab	406496	ALDOA	Aldoa	66.7896	8318.81	3403.97	40.9189	3.68801	0.112469
103	103	IPI:IPI01005789.1	Gene_Symbol=LOC798244 hypothetical protein LOC798244	37365.6	24106.4	29411.8	4066.24	19870.3	22942.7	30294.6	5448.93	Hypothetical protein LOC798244	LOC798244	798244			17.9865	15626.4	8269.94	52.9229	0.515815	0.115057
60	60	tr|F1QM47|F1QM47_DANRE	Uncharacterized protein (Fragment) OS=Danio rerio GN=c7a PE=4 SV=1	88061.8	61884.7	87495.1	58364.7	52434.6	59974.8	79147.2	12208.6	Complement component 7a	c7a	562475	C7	C7	15.4252	56924.7	3242.32	5.6958	0.719226	0.115254
86	86	IPI:IPI00836574.1	Gene_Symbol=LOC563048 LOC563048 protein (Fragment)	92836.1	53150.1	73736.5	94179.3	93520.4	117319	73240.9	16205.6	Hypothetical protein LOC563048	LOC563048	563048			22.1264	101673	11066.8	10.8847	1.3882	0.119048
173	173	IPI:IPI00995221.1	Gene_Symbol=vtnb Vtnb protein (Fragment)	1478.8	2826.81	2162.07	666.729	692.877	1849.58	2155.9	550.34	Vitronectin b	vtnb	403026	VTN	Vtn	25.5272	1069.73	551.542	51.5591	0.496188	0.119967
120	120	gi|61806494	uncharacterized protein LOC497166 [Danio rerio]	26135.3	10879.5	13176	8924.49	525.808	6327.68	16730.3	6716.1	Uncharacterized protein LOC497166 (Homolog of hemoglobin, zeta)	si:ch211-5k11.6	497166	HBZ	Hba-x	40.1434	5259.33	3510.98	66.7573	0.31436	0.121271
101	101	IPI:IPI00929992.1	Gene_Symbol=itln3 Uncharacterized protein	52304.9	49978.4	49192.1	64665.6	64810.9	93043.7	50491.8	1321.62	Intelectin 3	itln3	555334	ITLN1	Itln1	2.6175	74173.4	13343.4	17.9895	1.46902	0.12742
72	72	IPI:IPI00932892.2	Gene_Symbol=zgc:152945 Uncharacterized protein	129243	93069.5	115566	83902.1	76979.2	101513	112626	14913.2	uncharacterized protein LOC767787	zgc:152945	767787			13.2414	87464.6	10327.7	11.8079	0.776594	0.130058
147	147	IPI:IPI00608865.1	Gene_Symbol=- Novel protein similar to vertebrate pentaxin-related	17717.3	12235.5	11912.2	6771.9	12687.1	4126	13955	2663.62	Pentraxin-related protein PTX3-like	LOC101887125	101887125	PTX3	Ptx3	19.0872	7861.67	3578.99	45.5246	0.563359	0.131436
181	181	tr|M9MMB7|M9MMB7_DANRE	Uncharacterized protein (Fragment) OS=Danio rerio GN=igic1s1 PE=4 SV=1	17461.1	8948.78	13666	10387	7930.53	1799.31	13358.6	3481.91	Ig kappa chain C region	igic1s1	100149821			26.0649	6705.62	3611.33	53.8552	0.501969	0.134062
37	37	IPI:IPI00650973.3	Gene_Symbol=ighm Ighm protein	30774.1	17794.9	34114.3	18066.2	20418.2	9235.42	27561.1	7039.1	Immunoglobulin heavy constant mu	ighm	378762	IGHM	Ighm	25.54	15906.6	4813.98	30.264	0.57714	0.13472
68	68	IPI:IPI00632567.3	Gene_Symbol=zgc:172246 Uncharacterized protein	156141	233638	134789	234003	226968	269297	174856	42469.2	Uncharacterized protein LOC796447	zgc:172246	796447			24.2881	243423	18519.8	7.60809	1.39213	0.136203
31	31	IPI:IPI00972276.1	Gene_Symbol=c9 Uncharacterized protein	858028	654394	854477	580393	697160	632534	788967	95167.8	Uncharacterized protein ( Complement component C9)	c9	554141	C9	C9	12.0623	636696	47760.6	7.50133	0.806999	0.137972
186	186	IPI:IPI00993256.1	Gene_Symbol=- Uncharacterized protein (Fragment)	9016.29	5023.97	3494.99	568.961	891.311	4440	5845.08	2327.64	Uncharacterized protein (Fragment)					39.8221	1966.76	1753.79	89.1717	0.336481	0.138389
14	14	IPI:IPI00506519.3	Gene_Symbol=cp Uncharacterized protein	670116	563014	754503	530277	573665	505549	662544	78358.3	Ceruloplasmin	cp	84702	CP	Cp	11.8269	536497	28154	5.24774	0.809753	0.139278
44	44	tr|F1Q6R2|F1Q6R2_DANRE	Uncharacterized protein (Fragment) OS=Danio rerio GN=si:dkey-8k3.2 PE=4 SV=1	83458.4	35205.7	47966.7	17331.9	18926.1	31143.6	55543.6	20414.7	Uncharacterized protein LOC794635	si:dkey-8k3.2	794635	C4B	C4b	36.7543	22467.2	6169.54	27.4602	0.404497	0.139771
193	193	gi|528495206	PREDICTED: ectonucleotide pyrophosphatase/phosphodiesterase family member 2-like [Danio rerio]	606.882	1058.89	998.537	1193.48	2025.75	3054.37	888.104	200.375	PREDICTED: Ectonucleotide pyrophosphatase/phosphodiesterase family member 2-like	LOC101885815	101885815			22.5621	2091.2	761.115	36.396	2.35468	0.147544
126	126	IPI:IPI00877506.6	Gene_Symbol=LOC100003661 protein Z-dependent protease inhibitor	18957.5	21766.1	13082.3	38227.3	19394.3	43996.6	17935.3	3618.1	PREDICTED: protein Z-dependent protease inhibitor	serpina10	100003661	SERPINA10	Serpina10	20.1731	33872.8	10505.2	31.0138	1.88861	0.154956
32	32	IPI:IPI01023377.1	Gene_Symbol=si:ch211-207o17.2 Uncharacterized protein (Fragment)	92144	67532.4	80394.7	59974.9	36656.6	73716.2	80023.7	10051.1	Uncharacterized protein (Complement factor H)	cfh	553297	CFH	Cfh	12.5601	56782.6	15297	26.9396	0.709572	0.158163	Stable protein across genders
125	125	IPI:IPI00801939.1	Gene_Symbol=zgc:152830 Zgc:152830	1379.77	3017.57	2476.53	15350.6	25930.5	5117	2291.29	681.336	Uncharacterized protein LOC767682	Zgc:152830	767682			29.7359	15466	8497.46	54.9428	6.74991	0.158812
165	165	IPI:IPI00500374.5	Gene_Symbol=LOC564958 intelectin-1-like	53897	32266.8	37066.4	15375.8	30403.8	32892.1	41076.8	9274.64	Intelectin-1-like	LOC564958	564958	ITLN1	Itln1	22.5788	26223.9	7737.72	29.5064	0.638412	0.15931
12	12	IPI:IPI00864674.3	Gene_Symbol=LOC565774 Uncharacterized protein	478187	218080	332359	180404	159677	201621	342875	106448	PREDICTED: complement C5	c5	565774	C5	Hc	31.0458	180567	17124.2	9.48354	0.526627	0.160735
83	83	IPI:IPI00486605.3	Gene_Symbol=pvalb2 Parvalbumin-2	52198.6	34788.3	47144.3	65863.3	46936.2	79864.7	44710.4	7313.1	Parvalbumin 2	pvalb2	58028			16.3566	64221.4	13493	21.0102	1.43639	0.167601
25	25	IPI:IPI01016741.1	Gene_Symbol=serpina1 Serpina1 protein (Fragment)	174002	84944.6	151946	80280	81259.5	79064.6	136964	37869.4	Serpina1 protein (Fragment)	serpina1	322701	SERPINA1	Serpina1a/b/c/d/e	27.6492	80201.4	897.809	1.11944	0.585565	0.168065
138	138	IPI:IPI00914423.1	Gene_Symbol=zgc:123103 Zgc:123103	547669	255874	333497	493404	520356	661586	379013	123396	Uncharacterized protein LOC641325	Zgc:123103	641325			32.5572	558449	73754.4	13.207	1.47343	0.168156
8	8	IPI:IPI00496539.4	Gene_Symbol=apob Uncharacterized protein	762389	501174	716919	489631	483595	509493	660161	113943	Uncharacterized protein (PREDICTED: apolipoprotein B-100)	apoba	566465	APOB	Apob	17.2599	494240	11063.5	2.23849	0.748666	0.174541
79	79	IPI:IPI00501914.5	Gene_Symbol=thbs4a Thbs4a protein	4969.38	13618.1	21085.5	2232.45	4027.89	5224.99	13224.3	6585.27	Thrombospondin-4	thbs4a	563429	THBS4	Thbs4	49.7966	3828.44	1229.81	32.123	0.2895	0.1774
74	74	IPI:IPI00496746.2	Gene_Symbol=si:dkey-90m5.4 Uncharacterized protein	137696	99557.8	116466	94029.3	101248	92686.3	117907	15603.2	Uncharacterized protein	si:dkey-90m5.4	553466	LRG1	Lrg1	13.2335	95987.9	3759.74	3.91689	0.814101	0.179803
188	188	IPI:IPI00871056.1	Gene_Symbol=zgc:173915 Zgc:173915 protein	432.649	249.148	123.864	2497.81	593.157	1127.8	268.553	126.805	PREDICTED: uncharacterized protein LOC100126122 isoform X1	zgc:173915	100126122			47.218	1406.25	802.114	57.039	5.23641	0.179977
200	200	tr|H0WF19|H0WF19_DANRE	Uncharacterized protein OS=Danio rerio GN=mfap4 PE=4 SV=1	432.649	249.148	123.864	2497.81	593.157	1127.8	268.553	126.805	Microfibrillar-associated protein 4	mfap4	405825	MFAP4	Mfap4	47.218	1406.25	802.114	57.039	5.23641	0.179977
42	42	IPI:IPI00493628.5	Gene_Symbol=cfb Cfb protein	126527	116852	161953	117451	111534	98579.2	135111	19387.2	Complement factor B	cfb	30604	CFB	Cfb	14.3491	109188	7881.11	7.2179	0.808138	0.190333
124	124	tr|F1QLC3|F1QLC3_DANRE	Uncharacterized protein OS=Danio rerio GN=f10 PE=3 SV=1	9396.51	5019.86	11255.5	10307	24157.3	14200	8557.29	2613.94	Coagulation factor X	f10	282670	F10	f10	30.5463	16221.4	5832.24	35.9539	1.89563	0.195915
111	111	gi|528502556	PREDICTED: uncharacterized protein LOC795315 isoform X2 [Danio rerio]	10156.7	21310.7	29371.4	23530.1	44982	76366.1	20279.6	7878.2	PREDICTED: uncharacterized protein LOC795315 isoform X2	si:dkey-96g2.1	795315			38.8479	48292.8	21696.8	44.9277	2.38135	0.201798
182	182	tr|B0R0N8|B0R0N8_DANRE	Uncharacterized protein OS=Danio rerio GN=si:ch211-133n4.9 PE=4 SV=1	3073.59	21532.8	29701.6	4682.2	3340.26	2469.89	18102.7	11138.1	Uncharacterized protein LOC100000061	si:ch211-133n4.9	100000061			61.5276	3497.45	909.986	26.0186	0.193201	0.204144
112	112	IPI:IPI00882694.1	Gene_Symbol=zgc:172051 Zgc:172051 protein	4770.38	8927.68	10495.3	33541.1	6772.61	22687.1	8064.44	2415.57	Uncharacterized protein LOC100007431	Zgc:172051	100007431			29.9533	21000.2	10993.1	52.3474	2.60405	0.234663
192	192	tr|F1Q853|F1Q853_DANRE	Uncharacterized protein OS=Danio rerio GN=zgc:174260 PE=3 SV=1	2077.42	6302.67	4871.18	3609.55	2533.68	616.627	4417.09	1754.58	Serpin peptidase inhibitor, clade A (Alpha-1 antiproteinase, antitrypsin), member 7	zgc:174260	100137107	SERPINA9	Serpina9	39.7226	2253.29	1237.84	54.9348	0.510129	0.23484
157	157	gi|41055323	zgc:66313 precursor [Danio rerio]	4960.39	14880.1	11167.2	3782.5	59580.7	70172.5	10335.9	4092.15	Zgc:66313 precursor	zgc:66313	393400	AMY2A	Amy1	39.5917	44511.9	29122.8	65.4271	4.30654	0.237305
143	143	IPI:IPI00500427.2	Gene_Symbol=ptgds Prostaglandin D synthase homolog	20407.9	12673.4	15437.7	27435.3	29660	14508.3	16173	3200.11	Prostaglandin D2 synthase, brain	ptgdsb	336492	PTGDS	Ptgds	19.7867	23867.9	6680.25	27.9884	1.47578	0.241997
146	146	IPI:IPI00902195.1	Gene_Symbol=serpinf2l Uncharacterized protein	2211.27	718.457	370.909	4794.99	4349.56	595.675	1100.21	798.348	Serpin peptidase inhibitor, clade F , member 2, like	serpinf2l	560308	SERPINF2	Serpinf2	72.563	3246.74	1883.39	58.0085	2.95101	0.244226
170	170	IPI:IPI00512835.2	Gene_Symbol=zgc:113828 Zgc:113828	595.939	1363.97	119.377	1276.5	2140.97	6691.9	693.096	512.727	Uncharacterized protein LOC556938	Zgc:113828	556938			73.9764	3369.79	2375.45	70.4926	4.86194	0.249204
81	81	IPI:IPI00833820.3	Gene_Symbol=c8a Novel protein similar to vertebrate complement component 8, alpha polypeptide	17036.7	5006.41	20837.9	10936.2	3329.05	5843.51	14293.7	6747.94	PREDICTED: complement component C8 alpha chain isoform X1	c8a	445102	C8A	C8a	47.2093	6702.91	3164.49	47.2107	0.468943	0.25028
100	100	IPI:IPI00637112.1	Gene_Symbol=zgc:161979 Zgc:161979	269901	186230	221148	277488	278176	237990	225760	34314.1	Type IV antifreeze protein	afp4	568707			15.1994	264551	18784	7.10032	1.17183	0.252609
65	65	gi|528501652	PREDICTED: alpha-2-macroglobulin-like [Danio rerio]	80591.6	47839.2	47001.4	42458.6	49411.2	33501.3	58477.4	15640.8	PREDICTED: alpha-2-macroglobulin-like	si:dkey-105h12.2	100006782	A2M	A2m	26.7468	41790.4	6512.33	15.5833	0.714641	0.268197
91	91	IPI:IPI00960790.2	Gene_Symbol=cfi complement factor I	32086.9	48174.6	62874.1	23883.4	33916.9	43896.9	47711.9	12573.1	Complement factor I	cfi	557557	CFI	Cfi	26.352	33899.1	8170.5	24.1024	0.710495	0.273153
152	152	IPI:IPI00512269.3	Gene_Symbol=ldha L-lactate dehydrogenase A chain	965.904	3885.03	1055.22	700.366	18331.6	9572.08	1968.72	1355.52	L-lactate dehydrogenase A chain	ldha	30496	LDHA	Ldha	68.8532	9534.69	7197.99	75.4926	4.8431	0.273666
184	184	IPI:IPI00619777.1	Gene_Symbol=si:ch211-5k11.6 Si:xx-by187g17.5	40690.8	18766.3	15889.8	14375.4	16131.6	11050.1	25115.6	11075.8	Uncharacterized protein LOC497166 (Homolog of hemoglobin, zeta)	si:ch211-5k11.6	497166	HBZ	Hba-x	44.0991	13852.4	2107.22	15.212	0.551543	0.285369
82	82	tr|F1QBW7|F1QBW7_DANRE	Uncharacterized protein (Fragment) OS=Danio rerio GN=eno3 PE=3 SV=1	6435.31	6224.51	7251.39	14922.8	8335.21	6965.4	6637.07	442.836	Beta-enolase	eno3	378963	ENO3	Eno3	6.67215	10074.5	3473.61	34.4793	1.51791	0.295857
5	5	gi|528512584	PREDICTED: apolipoprotein B-100 [Danio rerio]	665711	651329	670157	867761	889719	607846	662399	8035.44	PREDICTED: apolipoprotein B-100	LOC100330435	100330435			1.21308	788442	128015	16.2365	1.19028	0.298207
110	110	gi|528476377	PREDICTED: uncharacterized protein LOC561237 isoform X1 [Danio rerio]	2017.17	16812.9	20028.2	7611.23	7798.16	427.892	12952.7	7843.24	Uncharacterized protein LOC561237 (novel protein similar to vertebrate plexin B2 (PLXNB2))	si:dkey-183c2.4	561237			60.5527	5279.09	3431.17	64.9954	0.407566	0.301989
7	7	gi|363807314	complement component c3a precursor [Danio rerio]	1.21304e+06	979550	1.19481e+06	1.02257e+06	989246	1.06916e+06	1.12914e+06	106035	Complement component c3a precursor	c3a.1	321046	C3	C3	9.3908	1.02699e+06	32775.4	3.19139	0.90954	0.304805
145	145	gi|528480998	PREDICTED: prostaglandin-H2 D-isomerase isoform X1 [Danio rerio]	18456.6	10823.7	2166.71	905.382	4514.33	7298.35	10482.4	6654.72	PREDICTED: prostaglandin-H2 D-isomerase isoform X1	lcn15	751703	LCN15	LOC102636769	63.4849	4239.35	2617.15	61.7347	0.404427	0.316671
104	104	IPI:IPI00507878.2	Gene_Symbol=pvalb4 Uncharacterized protein	363111	298277	406135	288424	261557	365773	355841	44332	Parvalbumin 4	pvalb4	337731	PVALB	Pvalb	12.4584	305252	44178.4	14.4728	0.857832	0.316756
191	191	tr|F1QCG1|F1QCG1_DANRE	Uncharacterized protein OS=Danio rerio GN=apoa4a PE=3 SV=1	1526.36	284.241	1930.19	669.467	5394.02	3034.55	1246.93	700.403	Apolipoprotein A-IV	apoa4a	550608	APOA4	Apoa4	56.1703	3032.68	1928.79	63.6003	2.43212	0.320914
92	92	IPI:IPI00772234.4	Gene_Symbol=zgc:174260 Zgc:174260 protein	7282.85	4579.96	1215.15	12181.4	9005.54	2482.84	4359.32	2482.04	Serpin peptidase inhibitor, clade A (Alpha-1 antiproteinase, antitrypsin), member 7	zgc:174260	100137107	SERPINA9	Serpina9	56.9363	7889.92	4037.23	51.1695	1.8099	0.362585
133	133	tr|F1QF69|F1QF69_DANRE	Uncharacterized protein (Fragment) OS=Danio rerio GN=soul5 PE=4 SV=1	14147.6	4036.94	4154.05	4697.46	2927.99	2959.81	7446.2	4738.85	Heme-binding protein soul5	soul5	100000079			63.6412	3528.42	826.738	23.4308	0.473855	0.362647
53	53	IPI:IPI00507733.1	Gene_Symbol=gc Zgc:92753	73965.6	87077	102808	140525	131130	69738.4	87950.2	11791	Vitamin D-binding protein	gc	436841	GC	Gc	13.4064	113798	31390	27.584	1.29389	0.367728
89	89	gi|168823510	uncharacterized protein LOC100141350 precursor [Danio rerio]	294669	817742	1.12546e+06	998214	1.07068e+06	1.00605e+06	745959	342948	Uncharacterized protein (C-reactive protein 3)	crp3	100141350	CRP	CRP	45.9741	1.02498e+06	32471.4	3.16799	1.37405	0.368805
69	69	gi|47086179	integrin, beta 1b.2 precursor [Danio rerio]	120780	60155	43342.1	54344.8	35647.4	56007.2	74759.1	33257.8	Integrin, beta 1b.2	itgb1b.2	405864	ITB1	Itb1	44.4866	48666.5	9230.86	18.9676	0.650977	0.38401
116	116	IPI:IPI00489033.1	Gene_Symbol=cahz Carbonic anhydrase	22609.5	12874.3	18880.3	12819	20800.2	3360.71	18121.4	4010.47	Carbonic anhydrase	cahz	30331	CA13	Car13	22.1312	12326.6	7128.13	57.8272	0.680225	0.386973
88	88	gi|528511717	PREDICTED: proteoglycan 4 isoform X3 [Danio rerio]	41017.3	26065.3	37995.1	40446.9	27079.3	4120.06	35025.9	6455.09	Proteoglycan 4	prg4b	553377			18.4295	23882.1	15001.7	62.8157	0.68184	0.412403
155	155	IPI:IPI00639334.3	Gene_Symbol=LOC793799 vitelline membrane outer layer protein 1 homolog	1973.96	2247.48	2136.89	2242.41	2369.78	2068.54	2119.44	112.343	Vitelline membrane outer layer 1 homolog b	vmo1b	793799	VMO1	Vmo1	5.30057	2226.91	123.47	5.54445	1.05071	0.414511
24	24	gi|41393105	plasminogen precursor [Danio rerio]	315716	209829	238312	258086	302546	302566	254619	44739.7	Plasminogen	plg	322691	PLG	Plg	17.5712	287733	20963.2	7.28566	1.13005	0.416745
183	183	IPI:IPI00919453.1	Gene_Symbol=si:dkeyp-22b2.3 Uncharacterized protein	3022.13	6416.85	1393.93	1267.1	3501.16	1709.3	3610.97	2092.44	Complement factor properdin	si:ch73-237c6.1	100149189	CFP	Cfp	57.9468	2159.19	965.939	44.7362	0.597952	0.442516
194	194	tr|M9MMC5|M9MMC5_DANRE	Uncharacterized protein OS=Danio rerio GN=ighv2-1 PE=4 SV=1	14236.3	11755.2	6120.55	11570.8	12269.1	15361.6	10704	3395.58	Uncharacterized protein	ighv2-1	100535575		Ighv2-1	31.7225	13067.2	1647.27	12.6061	1.22078	0.443297
80	80	IPI:IPI00508917.3	Gene_Symbol=cetp Uncharacterized protein	39257.1	23865.8	44309	31506.8	44047.9	55298	35810.6	8694.45	Cholesteryl ester transfer protein, plasma	cetp	492488	CETP		24.279	43617.6	9717.47	22.2788	1.21801	0.44538
180	180	IPI:IPI00631256.1	Gene_Symbol=hbaa1 Novel alpha-globin	2522.39	809.281	2246.88	1262.53	8058.59	2264.64	1859.52	751.097	Hemoglobin subunit alpha	hbaa1	30507	HBZ	Hba-x	40.3921	3861.92	2995.56	77.5665	2.07684	0.446551
43	43	gi|528513478	PREDICTED: complement component C6 isoform X1 [Danio rerio]	81494.1	49770.2	70638.9	72411.5	56027.7	42727.4	67301.1	13164.5	Complement component C6	c6	393611	C6	C6	19.5607	57055.6	12140.3	21.278	0.847766	0.46411
40	40	IPI:IPI00817192.1	Gene_Symbol=f2 Uncharacterized protein	74667.8	95029.1	105230	132253	98837.5	84845.1	91642.3	12704.7	Uncharacterized protein (PREDICTED: prothrombin isoform X1)	f2	325881	F2	F2	13.8634	105312	19888.2	18.8851	1.14916	0.466217
129	129	IPI:IPI00993171.1	Gene_Symbol=bfb Uncharacterized protein	4459.08	3674.08	4838.4	3916.25	4839.64	1610.67	4323.85	484.855	Complement component bfb	bfb	30489	CFB	Cfb	11.2135	3455.52	1357.88	39.296	0.799176	0.4681
23	23	IPI:IPI00498284.1	Gene_Symbol=fgg Uncharacterized protein	2.46704e+06	1.28461e+06	1.86963e+06	1.50253e+06	1.54964e+06	1.69859e+06	1.87376e+06	482734	Fibrinogen, gamma polypeptide	fgg	406327	FGG	FGG	25.7628	1.58359e+06	83564	5.27688	0.845138	0.48605
198	198	tr|F1QJD8|F1QJD8_DANRE	Uncharacterized protein (Fragment) OS=Danio rerio GN=zgc:172051 PE=4 SV=1	12304.6	109.578	1508.87	358.71	570.116	3168.06	4641	5448.99	Uncharacterized protein LOC100007431	zgc:172051	100007431			117.41	1365.63	1277.43	93.5415	0.294253	0.487373
118	118	tr|F1R2A5|F1R2A5_DANRE	Uncharacterized protein OS=Danio rerio GN=proca PE=3 SV=1	11312.4	10800.1	10386.5	3237.37	12227.2	10412.1	10833	378.687	Protein C (Inactivator of coagulation factors Va and VIIIa)	proca	393327	PROC	Proc	3.49568	8625.58	3881.42	44.999	0.796231	0.506046
41	41	IPI:IPI00554412.2	Gene_Symbol=ba2;ba2l;ba1l;ba1 Hemoglobin subunit beta-2	1283.76	6215.52	432.506	9472.49	4458.88	631.04	2643.93	2549.29	Hemoglobin subunit beta-2	ba2	30217			96.4208	4854.14	3620.31	74.582	1.83596	0.523307
70	70	IPI:IPI00511672.4	Gene_Symbol=itih2 Uncharacterized protein	42371.8	20794.4	41204.2	44858.7	42977.6	32637.2	34790.1	9907.96	Inter-alpha-trypsin inhibitor heavy chain H2	itih2	406280	ITIH2	Itih2	28.4792	40157.8	5373.05	13.3798	1.15429	0.547682
141	141	IPI:IPI00920541.1	Gene_Symbol=hbaa1 Novel alpha-globin	674954	315521	207449	305754	297140	296679	399308	199843	Hemoglobin subunit alpha	hbaa1	30507	HBZ	Hba-x	50.0472	299857	4173.58	1.39185	0.750942	0.554496
159	159	gi|54400454	complement C1q subcomponent subunit C [Danio rerio]	5331.67	1031.96	2318.28	476.182	5576.34	7291.82	2893.97	1801.93	Complement C1q subcomponent subunit C	c1qc	449803	C1QC	C1qc	62.265	4448.12	2894.58	65.0744	1.53703	0.56065
196	196	gi|528500930	PREDICTED: complement C2 [Danio rerio]	10348.8	4083.08	5830.92	4451.89	6727.02	5191.89	6754.28	2639.99	PREDICTED: complement C2	LOC563828	563828	C2	C2	39.0862	5456.93	947.538	17.3639	0.807922	0.567997
151	151	IPI:IPI00854143.1	Gene_Symbol=- Putative uncharacterized protein (Fragment)	6762.62	5900.29	9925.28	5509.21	4594.79	9110.13	7529.4	1730.34	Complement factor I	cfi	557557	CFI	Cfi	22.9811	6404.71	1949.11	30.4324	0.850627	0.575097
163	163	tr|F1R6G3|F1R6G3_DANRE	Uncharacterized protein (Fragment) OS=Danio rerio GN=lum PE=4 SV=1	47958.5	11180	20929.7	33049.7	36585.6	32334	26689.4	15557.3	Lumican	lum	415149	LUM	Lum	58.2902	33989.8	1858.67	5.46832	1.27353	0.576007
167	167	IPI:IPI00493089.2	Gene_Symbol=ahsg Ahsg protein	737.255	50265.7	72636.8	49631	52890.8	61033.8	41213.2	30042.7	Fetuin-A	ahsg1	569558	AHSG	Ahsg	72.8958	54518.5	4795.33	8.79577	1.32284	0.59661
160	160	IPI:IPI00502891.4	Gene_Symbol=cfdl Zgc:109940	32150.4	8401.46	921.862	20517.7	21428.4	16962.9	13824.6	13313.2	Complement factor D	cfd	553553	CFD	Cfd	96.3012	19636.4	1926.62	9.81148	1.4204	0.601191
187	187	gi|40538764	ceruloplasmin precursor [Danio rerio]	6733.79	4464.14	4130.29	1317.19	8729.07	10549	5109.41	1156.67	Ceruloplasmin	cp	84702	CP	Cp	22.6381	6865.09	3992.7	58.1594	1.34362	0.603183
84	84	gi|218751897	glutathione peroxidase 4 precursor [Danio rerio]	88385.1	43665.7	70853.1	58064.8	54908.4	66644	67634.6	18397.9	Glutathione peroxidase 4	gpx4a	352928			27.202	59872.4	4958.61	8.28196	0.885233	0.616175
18	18	IPI:IPI00503480.4	Gene_Symbol=zgc:193613 Zgc:193613	5.03619e+06	1.02237e+07	5.75853e+06	8.28081e+06	7.95012e+06	7.65388e+06	7.00616e+06	2.29421e+06	Uncharacterized protein LOC322327 precursor (Apolipoprotein A-II)	apoa2	322327	APOA2	Apoa2	32.7457	7.9616e+06	256069	3.2163	1.13637	0.616305
15	15	gi|528516325	PREDICTED: si:ch211-140f21.1 isoform X1 [Danio rerio]	4293.45	15574.9	32093.8	21903.2	7545.39	7165.25	17320.7	11416.4	PREDICTED: component c3b, tandem duplicate 2 isoform X2	c3b.2	566347	C3	C3	65.9118	12204.6	6859.71	56.2058	0.704627	0.621757
73	73	IPI:IPI00995394.1	Gene_Symbol=ahsg Fetuin-A	53740.1	83968.7	22462.1	80129.3	16769.1	19700.6	53390.3	25111.2	Fetuin-A	ahsg1	569558	AHSG	Ahsg	47.0332	38866.3	29201.9	75.1341	0.727966	0.62267
59	59	IPI:IPI00971849.1	Gene_Symbol=hbaa1 Uncharacterized protein	567357	539207	646851	528762	677721	409874	584471	45581.4	Hemoglobin subunit alpha	hbaa1	30507	HBZ	Hba-x	7.79874	538785	109577	20.3379	0.921834	0.628266
36	36	gi|528501636	PREDICTED: alpha-2-macroglobulin-like 1 [Danio rerio]	192196	142450	177557	180968	162780	194654	170734	20873.7	PREDICTED: alpha-2-macroglobulin-like protein 1 isoform X1	LOC569025	569025	A2M	A2m	12.2258	179467	13055.8	7.27475	1.05115	0.647009
199	199	gi|47086689	glutathione S-transferase M [Danio rerio]	5345.94	1609.32	341.483	896.857	252.166	3508.15	2432.25	2124.31	Glutathione S-transferase M	gstm	324366	GSTM3	Gstm5	87.3394	1552.39	1407.75	90.6829	0.638253	0.654562
123	123	gi|528481227	PREDICTED: adenylate kinase isoenzyme 1 isoform X1 [Danio rerio]	9894.88	7487.63	24940.3	28131.4	27193.2	1200.65	14107.6	7722.68	PREDICTED: adenylate kinase isoenzyme 1 isoform X2	ak1	445486	AK1	Ak1	54.7412	18841.7	12480	66.236	1.33557	0.676342
90	90	tr|F1QX33|F1QX33_DANRE	Uncharacterized protein (Fragment) OS=Danio rerio GN=apom PE=4 SV=1	425735	518052	680840	498488	460601	554072	541542	105463	Apolipoprotein M	apom	569714	APOM	Apom	19.4745	504387	38386.9	7.6106	0.93139	0.677092
154	154	IPI:IPI00931703.1	Gene_Symbol=- Uncharacterized protein (Fragment)	11878.7	16806.6	23189.6	14894.1	17594.8	14801.5	17291.6	4630.35	Uncharacterized protein (Fragment)					26.778	15763.5	1295.5	8.21839	0.911624	0.691782
71	71	gi|33504547	heparin cofactor 2 precursor [Danio rerio]	9501.06	33646.5	39035.9	21382.9	20512.5	28069.7	27394.5	12842.4	Serpind1 protein (heparin cofactor 2)	serpind1	359841	SERPIND1	Serpind1	46.8796	23321.7	3376.09	14.4762	0.851329	0.702184
29	29	IPI:IPI00806334.2	Gene_Symbol=ces2 Zgc:153863	34272.5	60229.1	63928	63026.7	51014.3	28678.3	52809.9	13194.6	Uncharacterized (Carboxylesterase 2-like)	ces2	566132	CES1	Ces1d	24.985	47573.1	14232.2	29.9165	0.900837	0.722267
99	99	IPI:IPI00490006.2	Gene_Symbol=bactin2 Actin, cytoplasmic 2	12786	12842.8	22966.7	16172.7	12212.2	26247.3	16198.5	4785.92	Actin, cytoplasmic 2	actb2	57935	ACTG1	Actg1	29.5454	18210.7	5908.26	32.4439	1.12422	0.72798
58	58	IPI:IPI00504468.3	Gene_Symbol=agt Angiotensinogen	128584	66331.2	78302.3	64649.6	98877.3	86774.2	91072.6	26971.2	Angiotensinogen	agt	322485	AGT	Agt	29.615	83433.7	14171.7	16.9855	0.916123	0.746181
96	96	gi|312836777	complement factor H precursor [Danio rerio]	87022.2	78392.1	91332.9	81057	77763.8	92038.4	85582.4	5380.26	Uncharacterized protein (Complement factor H)	cfh	553297	CFH	Cfh	6.28664	83619.7	6102.84	7.29833	0.977067	0.750406
168	168	IPI:IPI00890485.1	Gene_Symbol=si:ch211-140f21.1 Novel protein similar to vertebrate complement component 3	1082.06	172.632	643.956	688.298	215.608	1408.68	632.883	371.355	PREDICTED: component c3b, tandem duplicate 2 isoform X2	c3b.2	566347	C3	C3	58.6768	770.863	490.557	63.6374	1.21802	0.768097
144	144	gi|528472668	PREDICTED: uncharacterized protein LOC563036 [Danio rerio]	6662.35	10572	8508.01	12582.1	1395.75	8542.25	8580.8	1596.95	Uncharacterized LOC563036	LOC563036	563036	HLA-A	H2-K1	18.6107	7506.71	4625.16	61.6136	0.874827	0.780524
135	135	tr|F1QAA3|F1QAA3_DANRE	Uncharacterized protein (Fragment) OS=Danio rerio GN=zgc:153659 PE=4 SV=1	482.951	293.927	1757.24	1423.68	1452.28	204.928	844.705	649.855	Uncharacterized protein LOC751695	zgc:153659	751695			76.9328	1026.96	581.382	56.6119	1.21576	0.78242
169	169	IPI:IPI00516171.4	Gene_Symbol=si:dkey-5n18.1 si:dkey-5n18.1	10062.9	682.277	962.703	1583.99	9498.62	3932.66	3902.64	4357.49	Novel protein similar to human and mouse complement component 1, q subcomponent-like 1	si:dkey-5n18.1	570444			111.655	5005.09	3318.93	66.311	1.28249	0.790994
87	87	tr|X1WHB9|X1WHB9_DANRE	Uncharacterized protein OS=Danio rerio GN=zgc:114181 PE=4 SV=1	23277.4	20640	31595.9	24923.8	33446.7	21251.4	25171.1	4668.89	Uncharacterized protein LOC619255	zgc:114181	619255			18.5486	26540.6	5108.29	19.2471	1.05441	0.793563
94	94	IPI:IPI00509500.2	Gene_Symbol=aldoaa Fructose-bisphosphate aldolase	39418.7	13608.4	31182.9	29035.1	32305.8	28821.4	28070	10764.4	Aldolase a, fructose-bisphosphate, a	aldoaa	336425	ALDOA	Aldoa	38.3486	30054.1	1594.58	5.30569	1.07068	0.819724
136	136	gi|66472692	complement C1q subcomponent subunit A precursor [Danio rerio]	15738.9	4099.54	10221	8110.91	7833.56	11553.4	10019.8	4753.86	Complement C1q subcomponent subunit A	c1qa	553548	C1QA	C1qa	47.4447	9165.96	1691.98	18.4594	0.914786	0.82912
189	189	IPI:IPI00497023.2	Gene_Symbol=f5 Uncharacterized protein	3542.29	438.902	3403.15	2292.71	2319.65	2072.43	2461.45	1431.28	Coagulation factor V	f5	327320	F5	F5	58.148	2228.26	110.741	4.96983	0.905266	0.839444
109	109	gi|528509171	PREDICTED: uncharacterized protein LOC322603 isoform X1 [Danio rerio]	5405.85	7973.01	10238.7	11997.7	6264.37	6770.06	7872.53	1974.29	PREDICTED: uncharacterized protein LOC322603 isoform X1	si:ch73-15n24.1	322603			25.0782	8344.04	2591.76	31.0612	1.05989	0.848493
164	164	gi|528469809	PREDICTED: latrophilin-1-like, partial [Danio rerio]	1706.81	5265.01	5291.21	617.188	9555.62	326.188	4087.68	1683.56	PREDICTED: latrophilin-1-like	LOC100334775	100334775			41.1862	3499.67	4283.86	122.408	0.85615	0.869756
107	107	IPI:IPI00863756.2	Gene_Symbol=itih3 Inter-alpha (Globulin) inhibitor H3	5348.63	2918.51	4203.79	6192.99	4866.61	402.565	4156.97	992.644	Inter-alpha (Globulin) inhibitor H3	itih3	613141	ITIH3	Itih3	23.879	3820.72	2476.92	64.8285	0.919112	0.8714
20	20	IPI:IPI00495830.1	Gene_Symbol=apoa1 Apolipoprotein A-I	1.87727e+07	1.36542e+07	1.69984e+07	1.50368e+07	1.59271e+07	1.76124e+07	1.64751e+07	2.12212e+06	Apolipoprotein A-I	apoa1	30355	APOA1	Apoa1	12.8808	1.61921e+07	1.06806e+06	6.59618	0.982824	0.877107	Stable protein across genders
127	127	IPI:IPI00900851.1	Gene_Symbol=zgc:193682 Uncharacterized protein	22876.8	12002.5	20794.6	15702	21975	19848.1	18557.9	4712.72	Uncharacterized protein LOC570390	zgc:193682	570390			25.3946	19175.1	2604.78	13.5842	1.03325	0.881181
190	190	gi|176866359	cerebellin 13 [Danio rerio]	2637.79	1351.11	3142.98	3311.17	2697.9	926.404	2377.29	754.361	Cerebellin 13	cbln13	100144567			31.7319	2311.82	1011.13	43.7372	0.972462	0.94529
153	153	tr|F8W4J1|F8W4J1_DANRE	Uncharacterized protein (Fragment) OS=Danio rerio GN=si:ch73-103b2.3 PE=3 SV=2	5061.57	4448.46	2952.94	3465.31	6305.65	2449.99	4154.32	885.612	Uncharacterized protein LOC100535672 (Trypsinogen 1b)	prss59.2	100535672	PRSS2	Prss2	21.3179	4073.65	1631.79	40.0572	0.980581	0.954767
121	121	gi|66472570	inter-alpha (globulin) inhibitor H3 [Danio rerio]	6140.29	7347.64	9920.3	8269.92	6429.79	8873.68	7802.74	1576.38	Inter-alpha (globulin) inhibitor H3	itih3a	553614	ITIH3	Itih3	20.2029	7857.8	1039.4	13.2277	1.00706	0.969376
162	162	IPI:IPI00863120.3	Gene_Symbol=- Uncharacterized protein	10034.7	10074.7	16968.4	11432.3	11736.3	14205.5	12359.3	3259.21	Uncharacterized protein					26.3705	12458.1	1241.85	9.96822	1.00799	0.970958
132	132	IPI:IPI00511602.1	Gene_Symbol=c8g Uncharacterized protein	380.485	4197.1	149.92	3364.21	381.675	849.786	1575.83	1855.9	Complement component C8 gamma chain	c8g	393837	C8G	C8g	117.773	1531.89	1309.66	85.4933	0.972113	0.979622
130	130	gi|169234619	uncharacterized protein LOC100007164 [Danio rerio]	4500.38	4793.04	8783.59	2111.77	7070.82	9045.72	6025.67	1953.8	Uncharacterized protein LOC100007164 (Novel protein similar to vertebrate gliacolin (C1Q))	cbln14	100007164			32.4246	6076.1	2916.85	48.0053	1.00837	0.984898
175	175	tr|F1QX13|F1QX13_DANRE	Uncharacterized protein OS=Danio rerio GN=c3c PE=4 SV=1	366.663	2018.56	344.635	1501.09	261.86	995.29	909.952	783.953	Complement component C3-2	c3a.3	565074	C3	C3	86.1533	919.415	508.752	55.3343	1.0104	0.989368
185	185	IPI:IPI00928624.3	Gene_Symbol=zgc:103438 Zgc:103438 protein	5136.97	8947.65	9981.21	7398.59	10762.6	5887.84	8021.94	2083.17	zgc:103438	zgc:103438	450015			25.9684	8016.33	2037.47	25.4165	0.9993	0.997957
